# Supplementary material for: Immunophenotypic skewing of B cells toward IgD⁻CD27⁻IgG⁺ subtype and metabolic attenuation in colorectal cancer
Source: Sci Rep. 2026 Feb 28;16:11403. doi: 10.1038/s41598-026-41446-x (PMC13056914; doi:10.1038/s41598-026-41446-x)
Supplement: Supplementary file 2 — Supplementary Material 2 [file 41598_2026_41446_MOESM2_ESM.xlsx]

## Sheet: Proteomic Data
Replicates	Replicate 1			Replicate 2			Replicate 3
Uniprot ID	B cells	B cells + healthy organoids	B cells + tumor organoids	B cells	B cells + healthy organoids	B cells + tumor organoids	B cells	B cells + healthy organoids	B cells + tumor organoids
A0A0G2JDV3	3070,181396484375	1881,0296630859375	1592,3358154296875	2565.78	1669,643310546875	1767,8697509765625	1387.74	2016,9537353515625	1929,1927490234375
A0A140LIF8	4844.23	5059.54	4039,001708984375	4992.52	4385.43	5376.01	3777,398193359375	4924.85	4029.17
A0A7N9VSG0	4203.76	5304.48	5466.93	4803.12	6308.07	5399.16	5237.17	5349.88	4931.97
A1A5B6	2576.47	2262.14	2647.21	2464.73	1736,8919677734375	1740.27	1787,5440673828125	2278.16	1648,5345458984375
A1KXC4	17174.7	15919.8	18440.9	20972	23405.8	20955	11333.4	20198.3	16899.1
A1L314	13061.1	15434.5	16907.8	18151.4	15771.1	16826	11037	15654.2	16827.4
A2A432	7108.07	6479.71	9099.12	7036.44	6532.98	6749.84	6945.9	7296.61	7881.35
A2A4P0	22652.2	21334.5	21315.7	25568.9	24071.7	24247.7	20818.2	23337.9	24066.9
A2A5R2	4729.56	4281.29	3231.19	5454.72	5541.13	5167.11	4723.53	4036.11	4189.69
A2A6A1	7069.85	6033.59	6457.33	6073.76	5746.92	6723.9	5681.8	6469.67	5708.65
A2A6Q5	5812.29	5478.26	6137.6	5636.01	5116.51	5836.39	5915.14	5235.37	7071.95
A2A791	5356.18	5292.67	5843.97	4985.52	5823.15	4933.67	6649.6	5902.91	5011
A2A7S8	NaN	NaN	NaN	NaN	NaN	NaN	10783.4	NaN	NaN
A2A863	13751.5	8031.17	NaN	15809.1	4221.31	NaN	164755	7091.84	NaN
A2A8L1	NaN	555.771	NaN	NaN	NaN	NaN	NaN	NaN	NaN
A2A8L5;Q64487	NaN	NaN	NaN	NaN	NaN	NaN	NaN	NaN	NaN
A2A8U2	5781.29	5500.63	4407.44	7207.21	7450.59	6433.34	2536.28	5836.14	4943.1
A2A8Z1	7584.36	8262.4	6520.96	8627.21	7381.06	6921.27	8769.15	8148.57	6946.58
A2A9C3	2735,598876953125	1306,1500244140625	2596.16	2603,740478515625	2061,398681640625	3160.21	2973,275634765625	2641,428466796875	1953,8524169921875
A2AB59	29819.2	30080.5	24511.7	28958.7	31007.1	24341.4	39585.3	29611.5	22086.3
A2ABV5	9000.35	9449.45	9372	9106.83	10197.3	10734.5	12271.4	9213.6	8285.97
A2ADA5	2003.41	2803,914306640625	2396,591552734375	2730,294189453125	2246,324462890625	2948.55	NaN	2764.77	2194,403564453125
A2ADY9	10514.5	11315.5	10507.3	9508.56	9402.74	8585.62	9963.7	9597.14	10276.7
A2AF47	20869.1	20272.5	16870.9	21443.9	22476.5	18992.4	18696.6	20531.5	18257.7
A2AG58	3863.78	3870.17	4793.42	3880,030029296875	3231,138916015625	4639.81	3672.77	3239,626708984375	4969.48
A2AGH6	3974.77	4159.71	3783.26	4530.61	4206.53	4835.9	2572,098388671875	4913.6	4141.15
A2AGT5	21017.2	21431.8	25895.8	19704.9	20561.2	24654.8	24899.6	23055.5	27994.8
A2AH22	7628.36	8684.06	9197.94	7691.35	7914.38	8007.04	10848.6	8316.84	8607.1
A2AHC3	2513.75	2391.12	4501.98	2844,203369140625	3244,972412109375	3914,608154296875	4703.75	1659.48	2271.42
A2AI08	453.61	774,1370239257812	1146,144775390625	1009,2390747070312	846,5639038085938	1102,7862548828125	2082,207763671875	825,8912963867188	737,3226318359375
A2AIV2	8382.2	5997.55	6498.47	6285.94	7299.61	7707.51	6120.62	6596.13	7354.76
A2AJ88	1447.56	1217.75	370,45782470703125	1351,7379150390625	929,5014038085938	810,5457153320312	NaN	1700,0467529296875	NaN
A2AJI0	4654.84	5856.81	6605.67	5391.56	5184.55	6424.58	5472.1	5022.87	6772.54
A2AJT4	11896.9	12581.1	13488.8	11205.2	10801.6	12203.4	11426.9	12091.3	11488.4
A2AKB9	2861.91	2630,587646484375	2157.37	2265,052001953125	2180.08	1997.33	2126,083740234375	1843,2056884765625	1664.34
A2AKG8	2699,121826171875	2035,054443359375	2599,714599609375	2049,598876953125	1853,6656494140625	1949.23	4008.98	1624.57	2695,829833984375
A2AKX3	4970.99	4535.22	4198.22	4312.19	4468.13	4029,515869140625	5336.62	4788.51	4085,094970703125
A2AL36	12797.5	13520.3	12322.1	12829.6	13865.5	12384.9	11754.7	13859.2	10880.5
A2AN08	15638.9	16227	14123.1	14914.1	15030.1	13929.5	18420.6	16377.9	14683.9
A2APB8	6436.1	7839.42	12193.1	6425.36	5573.23	10844	6436.83	7251.58	12194.9
A2APY7	5660.05	7163.04	7080.42	6856.13	7378.26	6510.06	6971.41	5462.12	6734.8
A2AQ19	30212	28478.7	32049.7	30134.4	28321.7	27849	22725	31056.4	32988.7
A2AQP0	6805.94	8936.96	13483.3	10332	15266.9	11183.5	9107.77	11255.6	10238.4
A2AR02	23887.3	24563	24400.3	25989.2	27227.7	26116.3	23644.9	23419.6	24143.6
A2ASQ1	3475,641357421875	1938,0809326171875	629.861	2283.56	1536,929931640625	NaN	40062.3	2145.66	693,6677856445312
A2ASS6	7712.44	3620.44	6075.97	4211.98	6201.59	5748.59	6491.58	3663,862060546875	4113.89
A2AT37	8547.92	8936.63	9097.91	9945.02	8949.33	9290.31	8048.28	9271.72	9929.56
A2AUM9	NaN	902.56	621,5270385742188	921,0059814453125	656,1382446289062	NaN	NaN	766,9593505859375	944,3875732421875
A2AUY4	3844,254638671875	3971.55	4626.86	3413.53	4489.85	3924.57	2908,408447265625	4464.41	3359,413330078125
A2AWA9	10833	10510.3	11326.4	11857.8	10940.2	9762.06	11742.9	10450.7	11392.1
A2AWL7	1561,7362060546875	1252.09	1715,385498046875	1312,7025146484375	1376,2366943359375	1477.63	1438,426513671875	1400,445068359375	1710,7691650390625
A2BDX3	315495	384747	445388	371960	425473	417769	332624	365342	440289
A2BE28	10861	10429.7	11219.8	10295.9	12047.7	11351.6	11418.2	10336.5	11645.3
A2BH40	29125.1	28879.6	32105.1	31180.3	32974.5	32866.6	24203.6	31577	33756.7
A2CG63	3501.01	2886,846435546875	4048.26	5074.6	4844.75	4441.91	2043,564208984375	3156,913818359375	5238.08
A2RSJ4	5465.93	2398.42	3327,894287109375	4227.82	4245.25	2932,294677734375	NaN	4617.51	3412,872802734375
A2RSY1	14512.8	17584.2	16372.3	17128.6	18949	17784.9	14285.4	17504.4	17558.3
A2RSY6	1903.6	3311.07	3971,401611328125	3358.57	3479,410400390625	3373,255615234375	3372,657958984375	3781,637939453125	3413.52
A2RT67	5928.61	6682.99	3578,144775390625	6906.13	7575.68	4101.18	3575.28	7258.69	4086.5
A2RTL5	8769.65	7611.6	9487.56	8455.41	7132.84	8147.1	9003.75	7555.3	8702.14
A3KGV1	9931.99	9383.93	8253.52	9499.66	9998.84	8040.7	7114.74	8909.03	7173.97
A3KMP2	15613.5	15163.1	10646.5	18694.3	16720.7	12152.8	15628.1	15270.2	9907.31
A4UUI3	14398.8	14718	13708.8	15249	14518.7	13614.9	12410.6	15007.5	11674.9
A6H5Y3	7315.77	7792.68	7081.82	8856.35	8202.36	7700.36	5719.97	7750.01	7910.18
A6H611	2349,484619140625	4097.71	4142.96	3163,795654296875	3429.01	3894.98	2245.09	3152.79	3901,179931640625
A6H619	10858.4	10878.4	12532.7	11849.6	10334.2	12335.2	10923.7	11515.6	11942.1
A6H630	10921	10278.2	9044.44	9595.24	10360.4	7098.52	9756.68	11217.1	8137.77
A6H6A9	11250	8372.08	8320.88	9396.37	8037.96	10434.2	9097.82	8042.01	9737.87
A6H8H2	12086.3	11421.3	11221.9	11072.2	8229.58	10499.9	24705.1	10769.1	9805.39
A6PWY4	20177.1	14682.7	16570.7	17453.4	14575.8	18912.4	9055.88	16265.7	21100.7
A6X919	12685.3	12149.3	10136.2	12523.1	15133.7	10708.9	9337.82	12983.4	11178.8
A8C756	11756.7	10244.2	12125.2	9822.6	9129.44	10791.4	10037.2	10941.9	12531.6
B1AQ75	10938.3	NaN	NaN	NaN	11571.7	NaN	5176.26	NaN	12107.3
B1AQJ2	5871.09	6554.8	7167.57	5346.64	5022.06	7877.85	7660.41	5901.8	7595.73
B1AUE5	15822.1	8599.84	13655.9	9078.6	8296.56	18612.3	9054.24	10741.4	9827.84
B1AVZ0	11207.7	10534.1	7816.43	11678.2	9649.43	7623.24	12253.8	9581.13	7211.87
B1AXD8	2322,175048828125	854,1235961914062	4773.2	1864	2099,964599609375	4340.28	1599.02	2326.66	2680,530029296875
B1AXP6	11549.2	10630.2	11172.6	18747.8	14572.4	15156.7	15350	13701.4	18845.1
B1AY10	5152.4	6208.06	8501.5	5067.75	4654.37	7448.8	6748.57	5978.7	7604.63
B1AY13	22389	17770.2	17079.6	19625.3	18991.9	15999.5	22646.5	17935.7	16907.4
B1AZA5	11403.7	10221.9	9088.61	11181.8	10890.1	9614.77	19705	10474.6	7537.57
B1AZI6	25013.6	29397.7	32797.9	25659.1	27776.5	31492.3	28392.2	32066.4	32133
B1AZP2	3072,844482421875	2859.61	2497,700439453125	2874.22	2837,323974609375	2486.09	3520,949951171875	2828,958740234375	2708.77
B2RQC2	18172	28105.6	35248.8	24013.5	23697.9	31893.2	22717.2	16190	13813.6
B2RQC6	186846	181177	209961	177098	173753	195495	178864	188182	224746
B2RR83	10009.3	8946.04	9890.43	8342.67	8074.77	8271.6	10954.2	8993.4	8266.6
B2RRD7	3841.57	3705.16	4014,209716796875	4264.47	4417.35	3756,487548828125	3930,799072265625	3521,091064453125	3284.85
B2RRE7	15494.3	12520.4	15515.2	11697.4	12495.6	12944.7	14408.6	13555.5	15151.7
B2RS91	10498.1	7906.5	14645.2	6877.07	5320.4	12420	11418.1	7976.35	14754.9
B2RUP2	17842.3	15921.8	13793	16689	18024.9	16001.4	17962.9	16157.2	14450.4
B2RWS6	9950.02	10799.7	9779.88	10262.9	10660.9	9160.64	8177.26	11307.6	9751.4
B2RX12	NaN	2067.25	4728.42	1421.98	NaN	NaN	4972.48	NaN	NaN
B2RX14	22351.8	21061.7	19281.9	24157.2	22481	19951.3	18387.2	21145	18764.4
B2RXC1	10070.7	8936.85	7206.92	8861.72	9450.77	7862.93	8304.22	8352.06	7743.07
B2RXR6	30333.1	26339.3	21904.5	30451.2	32684.7	23964.2	15674.5	28125.3	22766.1
B2RXS4	17270.1	12222	7818.45	14797.8	10261.6	6149.24	37260.7	12865.3	7508.8
B2RY56	93927	96210	96557.1	97353.5	103593	99879.6	75587.5	101007	104442
B7ZMP1	9087.75	9459.81	9815.67	7806.9	10541.1	8594.88	11755.3	8761.17	8655.25
B8ZXI1	14254	12764.3	17281.7	11370.6	13098.2	14312.6	15131.9	13447.6	17435.9
B9EJ80	3553.44	3511,982666015625	3121.08	3291.18	3317.26	2558.57	3968.17	3296.61	2582.9
B9EJ86	30257.7	25880.9	23204.6	24630.2	23756.1	22145.5	23787.5	27472.8	19182.6
B9EJR8	15517.3	13431.8	15804.9	13330.2	13262.4	12752.6	22012.7	13707.7	16469.9
B9EKI3	3384,552001953125	4320.43	7585.07	6111.92	5024.04	6859.82	11886.6	6399.66	7305.42
C0HKD8;C0HKD9	NaN	NaN	NaN	NaN	NaN	NaN	NaN	NaN	NaN
C0HKE1;C0HKE2;C0HKE3;C0HKE4;C0HKE5;C0HKE6;C0HKE7;C0HKE8;C0HKE9;Q8BFU2;Q8CGP5;Q8CGP6	NaN	NaN	NaN	NaN	NaN	NaN	NaN	NaN	NaN
C0HKG5;C0HKG6	NaN	NaN	NaN	NaN	NaN	NaN	NaN	NaN	NaN
D0QMC3	4863.09	4339.18	4548.69	6281.38	6240.69	5118.07	3957.67	5380.86	5081.5
D3YXK1	4345.17	5208.24	5960.03	4783.28	4977.22	5287.69	4415.12	5008.75	4850.03
D3YXK2	14578.7	15322.3	17717.5	14075.8	15126.3	17418.4	13445.9	16330.4	17259.1
D3YZP9	11899.7	8796.31	12640	11194	8914.88	11623.1	9998.92	9123.09	13374.1
D3Z4I3;Q62176	NaN	NaN	NaN	NaN	NaN	NaN	NaN	NaN	NaN
D3Z6Q9	47204.6	50238.3	48843.5	47405.4	49595.7	48293.3	36013.3	47836.8	48446.4
D3Z7P3	178112	141827	168522	175279	196210	171135	136401	184520	167856
E9PV24	6362.82	4745.43	2709,412353515625	3674,779052734375	4266.37	2344	64436.4	10689.7	2189.85
E9PVA8	89704.9	81793.2	88358.2	81791.9	80038.5	82265	93479.2	91962.2	93518.7
E9PVX6	208793	321990	492211	212771	242722	394940	210312	341844	500407
E9PY46	7893.67	4209.25	6967.28	4995.54	3928.87	5980.47	8169.53	5146.1	4409.98
E9PYH6	10574.2	9384.08	9859.9	10166.8	10423.3	9101.48	10237.7	9667.84	8288.32
E9PYK3	2443.44	2227.29	2251.34	2335,230224609375	2631,269775390625	2087,940673828125	3669,581787109375	2763,489013671875	2516,218017578125
E9PYL2	1774,6156005859375	2117.9	1236,3406982421875	1624,1778564453125	1634	1170,5880126953125	1129,261962890625	1735.32	1522.56
E9PZJ8	9041.09	8240.03	7298.96	8549.9	7105.33	7762.32	9902.3	8963.01	7109.86
E9PZM4	20940.7	18247.8	18488.6	21066.9	25105.8	20139	19083.6	21549.6	18340.6
E9Q1P8	52311.1	42751.1	48440.6	46215.8	39620.2	46001.7	52363.6	46065.2	46042.4
E9Q236	1359,3800048828125	1099.02	1517.12	1985,4713134765625	1370,932373046875	894,5438842773438	3774.99	1523,8218994140625	1224.17
E9Q2M9	240841	244677	244038	243649	259186	247627	180211	262037	244787
E9Q2Z1	3538,281005859375	3948.46	3032.72	3762.35	3583,496826171875	2234.98	2439,697021484375	3821.94	2839.39
E9Q309	3513.77	3266.49	3877,784423828125	3493,607666015625	3546,323974609375	3055.29	2893.72	4197.25	3909,978759765625
E9Q394	10449.6	10616.7	8853.65	13227.9	13351.5	10484	13439.2	10572	8881.19
E9Q3L2	22097.3	21796	16910.8	21809.5	21443.4	18953.5	19525.3	21204.6	17973.6
E9Q414	140544	135211	130210	150530	145416	127050	142367	136458	102616
E9Q4N7	19030.3	18320	16810.2	18996.4	18053.1	15763.1	19675.4	18365.4	16081.3
E9Q4P1	5730.53	2525.24	3898,080322265625	6098.09	6054.29	4176.51	4227.95	4872.8	5901.48
E9Q555	68665.7	59037.4	60303.4	68528.9	55997.3	54182.5	78889.3	60482.1	56248.2
E9Q557	6521.47	9156.96	12838	6355.01	5764.66	3489,311279296875	49854.5	6288.18	5198.11
E9Q5C9	110692	104744	150341	101707	85709.5	126867	117421	105207	151543
E9Q5F9	3561,193603515625	4166.25	3723,892333984375	3511.8	3880.84	3770.32	3605,187255859375	4427.64	3284.72
E9Q5G3	4244.39	5744.66	6776.49	5604.92	4859.11	5565.68	6859.81	5941.19	8752.98
E9Q5K9	8169.87	7093.02	7132.6	7910.45	7989.2	8085.62	7075.5	8955.13	7984.22
E9Q634	32332.4	30176.6	28480.5	33007.3	33641.2	30351.1	27441.7	34014.3	29266.9
E9Q6J5	14863.3	16317.3	15991.2	15423.3	14626.3	17162.3	18050.2	14709.2	16990.8
E9Q6W4	2218,761474609375	1801,2899169921875	3771,026123046875	2463,690673828125	3152.44	4333.47	658.813	2251,898193359375	4458.46
E9Q735	3713,561767578125	2806.99	2813.44	3243.91	4604.17	3412,624755859375	3659,889404296875	3877.03	3258.61
E9Q784	11010.7	13441	18399.5	14015.4	14165.2	17869	13013.1	15118	16876.8
E9Q7D5	NaN	NaN	NaN	1216,5841064453125	NaN	NaN	15831.2	276,7649841308594	NaN
E9Q7E2	18666.5	17111.7	14763.2	16222.5	17471.1	16149.4	17288.1	16281.8	16239.3
E9Q7F2	3099,260986328125	2774,759521484375	3001.66	2864.68	2755,272216796875	3196.7	1554,957763671875	3572.03	2778,165771484375
E9Q7G0	152246	148027	139126	157768	159006	150268	151743	151146	137496
E9Q8D0	4774.28	17896.6	12930	8524.41	7249.38	11731.9	12469	9204.32	10725.4
E9Q912	42355.8	40597.7	39818	43219.4	41134.1	37383.5	45484.4	38246.8	37430.8
E9QAM5	45969.3	46780.5	45456.9	51363.1	47402.7	45271.1	42100	46804.9	45575
E9QAT4	15585.6	20261.6	19656.6	17087.4	17826.1	17952.2	26716.1	20019.3	19014.8
F6ZDS4	85437.3	92999.9	106570	85069.7	88489.9	97461.8	84975.7	87020	102843
F7BJB9	34754.1	23334.3	26834.2	36886.2	31211.7	27914.5	30388.1	29087.9	25790.2
F8VPJ6	8130.34	7942.15	7185.93	10562.7	13845.1	8872.59	13646.3	7646.14	7656.5
F8VPK0	10459.5	9027.76	9326.65	9772.44	10010	9104.14	11430.6	9599.67	10782.1
F8VPQ2	1922,764892578125	1846.63	2021,6121826171875	1846,1351318359375	2129.29	1902,430419921875	2064.78	2208,157958984375	1943,1876220703125
F8VPU2	NaN	NaN	NaN	NaN	2641,176025390625	NaN	9625.56	NaN	NaN
F8VPZ5	2264,947998046875	2101,557373046875	2881,319580078125	2812.74	1997,6905517578125	2785,928955078125	3011.84	2322.77	2939.33
F8VPZ9	130931	145076	150673	157727	168113	140786	131289	155478	149556
G3X8U3	11495.5	9175.07	10230.9	11000.4	11318.9	10582.9	9675.17	10028.9	11765.8
G3X987	91869.1	90608.2	84858.4	98427.7	93277.3	89101.8	79359.1	84996.4	77632
G3X9K3	6559.32	6089.23	5092.89	6022.47	6689.36	5117.62	9567.18	6301.29	5087.95
G3X9X1	4027,731201171875	2921,308837890625	2795,725830078125	3013.92	2164.22	3535,733154296875	4677.8	2791,847900390625	3081,939697265625
G3X9Z4	14774.3	13995	17248	13625	13512.9	17009.8	12513.6	14685.6	16537.7
G5E829	17679.7	16153.8	12448.6	17375.4	15387.2	11339.1	41691.4	15331.8	13552.5
G5E870	29305.3	28339.2	24803.8	28526.2	28338.9	27334.9	23818	29533.3	25303.2
G5E8B9	3799,048095703125	2696.35	6162.04	1852,9002685546875	5364	5443.35	3202,257568359375	5873.82	5498.67
G5E8K5	NaN	NaN	NaN	NaN	NaN	NaN	12104.1	590,3514404296875	NaN
G5E8P0	9611.21	10436.1	6428.74	9316.32	4526.42	7383.13	2809,702880859375	8632.35	6622.19
G5E8P1	9030.41	9349.36	8455.25	10243.9	10795.4	9109.26	7584.31	9805.4	7603.73
G5E8V9	5772	6207.55	4475.31	4418.62	5399.51	4223.33	10394.9	5723.13	5830.33
L0N7N1	149645	120126	161406	167980	163334	184783	115093	145620	208691
O08528	31151.7	33568.1	40818.7	32543.8	30018.9	39905.8	50511.9	34605.8	44779.8
O08529	9265.06	8143.58	5093.18	8532.7	8520.76	5853.77	20398.4	7641	5350.17
O08539	58915.2	69080.9	67283.4	64129.5	68443.1	66231.6	40072	59690	62910.5
O08547	31768.9	28935.8	25155.2	29923.2	32519.2	27362.5	30925.4	30175	24388.7
O08550	4503.51	5737.41	6564.06	5262.12	5767.65	6083.77	4182.1	6419.95	6579.3
O08553	175509	210708	231026	175292	192467	220706	215075	228371	228967
O08573	123655	144848	114323	115459	99794.1	89467.3	78988.5	117904	95732.5
O08579	50078.7	45842.5	52338	48793.1	47251.7	54528.2	55986	46671.4	50688.2
O08582	32225.9	29010.5	30319	30597.7	30420.1	30175.9	27689.3	30444.4	30848.3
O08583	11595	10192.7	12497.6	9518.93	9238.36	10458.4	4785.06	10285.2	10560.2
O08585	160758	139701	161665	154568	166746	160472	125351	136672	184794
O08586	27940.2	20632.2	4838.02	17841.6	17674.2	7330.25	28418.3	13565.1	3494,895751953125
O08599	4037.53	4492.4	3757,424560546875	4106.61	4082.43	3205,165771484375	6638.95	4573.94	3073,265380859375
O08600	7340.1	3372,479736328125	8913.02	8467.87	8694.85	6414.43	6100.18	9133.88	10938.4
O08601	NaN	6734.77	NaN	NaN	4720.32	NaN	NaN	4395.36	NaN
O08605	4084,951416015625	5778.19	6815.95	5086.13	5477.19	5985.91	3604,374755859375	6377.63	6231.98
O08648	1784,1983642578125	2502,500244140625	2585,830810546875	2444,584228515625	2190,015869140625	1741,9808349609375	2966,688232421875	2034,9471435546875	1798,274169921875
O08663	5745.46	5211.96	14719.4	4516.96	5292.85	15221.1	9393.1	7737.46	16006.5
O08677	NaN	700,8802490234375	NaN	NaN	NaN	NaN	6906.58	905,2252807617188	NaN
O08688	2888.89	2200,266357421875	NaN	3404.33	1900,550048828125	1452,4320068359375	18006	2841.37	NaN
O08709	66246	56941.4	54402.5	64188.4	62913.9	61804.8	116242	55877.7	53449.7
O08712	26670.2	5281.4	NaN	19822.7	4009,248291015625	NaN	69502.2	4751.99	9113.72
O08734	60828.5	69325	54230.5	61660.6	71041.7	55577.9	66678.3	64511.7	47958.6
O08738	7190.83	6155.74	4477.17	8407.64	7838.86	5471.59	9197.41	6051.17	5557.78
O08749	151623	197477	163365	155798	207227	177119	183323	196581	161765
O08756	10434.3	6847.38	4687.47	7940.51	9000.77	5587.55	9706.25	7955.98	5570.02
O08759	22728.1	21888.6	20368.6	17561.8	18867.5	18788.9	25510.1	20090.4	22143.3
O08784	281153	290800	305044	303685	264209	299944	281430	275068	274053
O08788	32923.4	33658.6	34303.7	33916.7	33841.4	32016.7	42145.4	35318	33463
O08789	3095.3	4069.78	5073.8	3840,531005859375	2892,197021484375	3667.37	3465.07	4517.91	3756.28
O08795	272253	307955	288886	297191	303843	277859	398920	283430	262377
O08796	6742.78	7216.78	5387.9	6727.1	6262.58	4430.64	8273.77	7039.2	5120.84
O08807	17941	16246.3	14784.4	17075.5	15796.1	16199.3	10739.1	16245.9	16291
O08808	30810.3	26786.2	22102.1	29906.7	25402.5	19493.8	29000.2	27446.6	26251.8
O08810	284645	265769	279978	270539	291602	290411	244500	285247	303808
O08811	7047.25	6532.95	5421.18	7140.42	6980.71	6728.57	5346.13	6060.32	6103.52
O08856	6167.74	5859.2	8084.56	5781.51	5818.96	7295.85	5877.26	6669.37	8057.06
O08863	1869,3226318359375	1800.32	2114.58	1764,6929931640625	1550,8905029296875	1167,7840576171875	1460.74	1265.7	2040,2498779296875
O08900	88605.2	83459.9	78219.1	100496	113918	94648.9	62272.1	103449	74113
O08912	11406.5	11647.8	9488.34	11826.5	15028	10773.1	12590.7	11284.4	9693
O08914	1980,8939208984375	2467.04	NaN	3320.6	1585,4459228515625	1721.81	4586.77	2290,187255859375	545.128
O08915	60440.7	59190.1	62724.2	59620.8	54059.9	60409.5	65925	55205.5	56826.5
O08917	5391.68	5335.6	3043,779541015625	4989.72	4962.66	2883.1	8034.8	4934.78	2762,140869140625
O08992	5993.18	5938.09	5139.77	6181.13	5314.51	4511.83	15999.8	5866.22	4972.97
O09000	14380.5	15542.2	14396.7	14424.5	16162.2	12025.9	12789.2	14797.1	14117.1
O09012	5603.5	4972.64	6160.51	5969.97	6057.98	6318.14	5300.81	7096.91	5936.92
O09043	69809.1	80037.9	91255.1	71083.4	85075.6	82369.4	49805.9	94056	85659.5
O09044	6181.8	3950.77	4281.03	7210.3	5589.13	3981.81	6309	3938.02	4435.49
O09046	72661.4	44974.6	45378.2	60277.8	59994.3	50362.2	36005.9	54410.4	49367.7
O09061	57939.2	42675	56217.1	53122.7	48318.8	54638.9	38889	53756.2	65853.1
O09106	66273.3	60223.9	68850.6	71493.6	72185.6	68510.3	44274	64393.6	66049.7
O09110	10156	9048.53	7517.01	12948	13532.5	8924.7	10140	12635.8	6856.1
O09111	176934	195136	174879	181691	181557	182280	199867	187571	144683
O09117	71554.9	54827.3	47525	100924	111040	71165.9	77888.5	49647.4	48384.4
O09126	7102.63	7835.31	6598.01	10287.9	10510	7229.08	5185.81	7749.98	7319.76
O09130	2531,987548828125	1554.41	2231,980712890625	2380,034912109375	3086,338623046875	1620,1134033203125	6,6299519538879395	1965,503173828125	1818,9183349609375
O09131	16014.4	19042.9	14189.2	18427.6	21566.1	12508.4	103363	18792.8	13164.7
O09159	6862.5	6599.53	7808.8	4788.9	7366.84	8217.15	12386.3	8594.95	7777.74
O09167	121491	145501	192125	138959	158857	196713	54427.1	167704	192738
O09174	5764.2	6280.22	5498.55	NaN	5591.85	4512.8	7866.87	6061.66	5485.71
O35047	1501,8316650390625	3209.53	2338,074462890625	2692.38	746,6549682617188	2347.3	3024,386474609375	1830.72	2456.15
O35066	NaN	NaN	NaN	NaN	NaN	NaN	5173	NaN	NaN
O35071	1998,373779296875	2921,122314453125	1843,4246826171875	2080,815185546875	1629.02	1667.44	6491.62	2121,132568359375	838.369
O35075	7905.23	7859.05	6199.59	8264.42	8995.97	7459.03	9556.06	8016.82	5144.29
O35083	11880.2	11516	8460.11	15196	12113.2	7015.86	9232.25	11465.8	8799.96
O35099	11912	10806.7	9291	11035	9390.27	8217.87	10782.2	10885.5	7625.07
O35114	27446.5	35403.9	13957	23613.7	23096.7	14576.7	32647.2	30026.9	19966.1
O35129	305713	299444	266727	290759	321961	279876	361813	296936	277076
O35130	54913.2	50529.1	58371.5	56287.6	60962.9	62662.6	49661	59814	69408.1
O35134	14261.4	16641.3	19372.4	16251.2	15047.5	19610.5	14372.9	16377.9	22464.4
O35143	10144.4	9663.08	14259.2	10923.2	8083.46	11894.8	7221.89	9142.87	12883.2
O35144	6108.4	5721.94	5268.84	6060.72	6099.75	6043.53	5622.56	5733.8	5651.72
O35166	4575.69	5262.4	4525.73	6482.04	5982.68	5445.63	3592.52	5584.84	5838.59
O35177	15168.3	17189.9	20371	15171.9	17900.2	15460.3	10769.2	18370.1	18812.3
O35206	NaN	121,97927856445312	NaN	402,9095764160156	NaN	NaN	5323.53	742,7115478515625	NaN
O35215	197458	158251	178830	196255	156597	169404	107774	157443	197896
O35216	17894.1	22598.3	20025	22959	21968.6	22272	18649.8	21911.8	17483.2
O35218	29432	28339.5	28865.8	30590.8	32702.3	29839.4	28025.9	30708.4	28361.6
O35226	77644.9	90257.9	110585	79449	80663.5	97567.9	104484	87757.5	103484
O35239	1861,6915283203125	2262,802490234375	2133.38	2789.26	1756,4818115234375	2606.87	3363.6	1858,4822998046875	1705,2869873046875
O35242	NaN	1866,7855224609375	1128,1490478515625	3184,648681640625	3290,819580078125	2708.91	1950	3930,945068359375	2153.41
O35250	10967	10859.3	10316.4	12245.7	10956.9	10706.1	13542.3	12439.6	10156.3
O35280	8790.56	6364.31	8109.01	5830.18	4634.92	6529.45	4537.93	5286.07	11478.8
O35286	308597	249819	265536	268193	277055	276324	282182	286468	265264
O35292	NaN	1939,885498046875	NaN	NaN	28792.1	NaN	NaN	2027,5313720703125	NaN
O35295	45798.8	45625.3	39575.7	43514	41896.2	39044	44693.7	39510.3	38005.3
O35309	24975.1	20096.3	20252.3	23998.6	21800.7	18615.7	19913.4	22042.8	22976.1
O35316	6103.33	5247.4	5621.08	5415.78	5248.56	5035.69	6210.03	5273.82	6055.58
O35326	62180.5	74356.5	91902.4	72308.8	76151.8	86373.3	58339.7	77639	79303.7
O35343	22709.8	19494.5	23479.2	18472.3	17425.2	22084.8	25756.5	21288.8	22272
O35344	73838.7	47958	78086.8	59676.3	49961.5	72600.4	52645.1	64902.2	84613.6
O35345	20883.2	18902.9	17236	22205.7	16888.4	19161.1	23747.2	17230.6	17957.3
O35350	76877	71184.4	59480.7	71886	75712.9	64774.3	82877.3	69340.5	58692.4
O35368	22242.5	21026.6	17708.3	26323.2	24438.7	20166	20691.5	24281.6	17498.1
O35379	5776.08	4349.75	4179.72	5428.75	4489.2	3587,364990234375	14743.6	4982.42	3757,043701171875
O35381	188983	165391	196689	205728	204923	196031	72772.6	149045	235177
O35382	21003.9	18758.2	16983.6	18911	18380	17625.9	26116.4	19538	17425.1
O35387	2579.56	2903,849365234375	2909.54	2532,069580078125	2777,479736328125	2968,874755859375	3138.29	3043.85	3582.57
O35435	2789,877197265625	2272,995361328125	2328,161865234375	3233,012939453125	3138.48	2637.66	2216,908447265625	2837,273193359375	2786,106689453125
O35445	4449	6565.69	3202.96	5715.69	4837.07	4512.62	4857.35	5974.56	2865.3
O35450	2757.34	4142.78	3819.75	2842.7	1452,6915283203125	4026.75	3393,179443359375	3271.66	1748,566162109375
O35459	22283.9	22614.3	15881	22283.6	23272.1	18243.5	29860.4	21884.3	18758.6
O35465	23692.7	25804.9	23141.8	23751.8	24404.1	21727.3	30784.8	23130.6	25463.6
O35490	5719.82	3411.17	4116.97	6608.03	4765.25	5062.65	6363.1	4085.28	2952,757080078125
O35492	1721,476806640625	2334.55	2292,648681640625	2316,112060546875	2341,309326171875	NaN	1389.39	2167,679443359375	2383.03
O35516	2565,815185546875	1638,0496826171875	2101.7	3022.93	1579,786865234375	1817,3438720703125	1335,524169921875	2156.55	2384.68
O35551	9321.19	7539.84	7609.56	7484.87	6890.28	7656.94	9845.09	7558.97	6933.13
O35566	688,8316040039062	133,92906188964844	NaN	1534,1148681640625	437,0003662109375	NaN	7395.66	496,88250732421875	NaN
O35593	124791	118356	119887	113710	123644	117907	75217.8	129822	148803
O35598	5449.39	5330.65	4384.47	5706.87	5583.57	5047.73	13995.1	5646.72	4542.92
O35604	3328,667236328125	5145.78	4262.62	6527.11	6540.62	4845.56	6395.42	4499.14	2670.95
O35609	55390	58722.8	48752.7	57956	59351.2	54715.2	59250.9	54408.4	43131.5
O35613	843,9871826171875	1287.89	NaN	1654,2154541015625	1142,7703857421875	1591.32	NaN	1383,1710205078125	1637,0694580078125
O35615	2091,293701171875	2325,114501953125	2979.42	1932,344970703125	2370,455322265625	3000.6	1023,6336669921875	2800.14	3451,129638671875
O35621	2175.02	2842,532958984375	3566.11	4433.2	5698.69	5699.82	3978,451416015625	1821,404541015625	2987.73
O35638	10463.6	8483.04	7428.33	9201.11	8223.31	7923.33	9164.43	7912.25	8771.92
O35639	16789	16410.7	4953.87	13756.4	13465.1	14827.2	235566	29005.1	3717,265869140625
O35640	NaN	NaN	NaN	NaN	NaN	NaN	9142.71	NaN	NaN
O35643	55790.1	50561.7	47944.2	57262.4	54867.9	49961.6	57015	57131.2	55000.2
O35654	43932.5	42134.4	41892.4	44379.1	40108.5	40793	31272.2	43516.2	45683.6
O35657	1036.41	4616.43	4733.73	4137.37	5281.92	4052,668212890625	12265.7	5819.73	5222.22
O35664	NaN	NaN	2233,601806640625	6117.47	725.12	1757,326416015625	NaN	2334.26	2509.29
O35671	5083.69	6638.7	6283.32	4534.1	4693.84	4513.79	6397.35	6459.04	5057.38
O35674	3965.75	5298.86	6851.35	4403.01	4558.11	6502.98	3081.44	4566.56	5316.65
O35682	9198.23	6338.32	3751.29	6818.52	7892.58	2434,313232421875	19580.9	5506.66	2799,290283203125
O35685	122796	100079	138868	112606	90961.7	118783	97287.9	111898	163692
O35691	47121.9	50678.8	59338.7	51605.8	55836.8	57646.4	44110.7	55460.3	60334
O35704	14557.1	16128.3	9770.42	14970.1	14774.9	12348.2	24418.3	14848.6	10425.5
O35711	3146.4	2444,599365234375	2612.1	1799,5821533203125	2679.16	2789.8	3403,612548828125	2232,947021484375	2825.82
O35730	229,47763061523438	1034,3824462890625	911,7776489257812	1261,8255615234375	1272.89	660,2387084960938	NaN	787,2610473632812	1138,2261962890625
O35737	8777.67	8130.68	9991.9	11181.8	10231.3	9340.62	4514.32	9803.64	11892.5
O35841	236844	214165	228202	199706	186080	211482	174217	204071	225913
O35855	91304.4	92369.9	89062.8	104952	110533	97493.7	145629	102735	78305.2
O35857	27622.4	24521.3	26328.4	26308.9	27148.3	26640.7	22665.6	28010.8	29452.5
O35864	10795.2	9059.39	9607.47	8865.88	7004.34	11216.6	11584.7	11319.7	10951.3
O35887	115237	108615	109058	125339	123938	117250	169618	96703.4	96680.8
O35892	174101	155626	121173	187168	186847	147424	125991	170921	118811
O35904	9637.32	5016.9	6200.43	8085.59	9103.89	5184.86	4075,066162109375	8371.86	6005.48
O35954	19752.1	14932.1	12688	18595.2	13420.3	12238.5	22284.9	13385.6	10692.6
O35955	366527	377585	374831	343127	335032	342136	290796	349611	383316
O35972	6215.76	6563.41	5643.43	7760.58	7811.6	7609.02	6042.15	7600.9	7641.54
O35984	3759.39	7828.25	6823.33	5632.46	6199.41	3440,253173828125	6032.54	7301.42	5956.07
O35988	21986.9	22392.4	14049.1	23696.6	21972	14759.8	17613.8	21463.8	13814.8
O54689	7281.41	6139.67	3287.62	10626	7781.29	5166.3	6322.66	6402.93	3788,090576171875
O54692	4115.41	3234.58	4685.97	4835.16	4630.65	4776.25	2229,571044921875	3520.78	4470.13
O54734	339797	351823	348027	341565	371515	357231	413391	367536	340193
O54774	6392.19	6100.67	7319.24	7206.04	6692.42	6370.55	6338.24	7032.54	6353.08
O54781	7932.13	8373.95	10628.5	8172.85	3707,482666015625	10051.7	2570.88	8603.78	8228.77
O54782	4933.33	7301.8	5351.36	4921.76	6509.7	5646.38	6979.71	7065.9	5007.99
O54784	3072.87	2794,752197265625	2302,843017578125	3477,332763671875	3004.23	2104.63	2879.73	2740.42	3125,118896484375
O54785	11819.8	12934.8	10546.7	13215.5	12982	11001.3	25779.7	13356.1	11494.4
O54786	32038.9	29453.7	28061.5	33039.6	32227	28945.2	20776.8	25886.6	26331
O54788	5974.47	6725.59	4647.67	9013.74	9786.3	7496.75	5010.08	6548.27	5405.67
O54790	1716,8109130859375	NaN	1134.69	987,3716430664062	NaN	274,8348693847656	NaN	NaN	2223.18
O54824	259547	244580	239957	253810	243534	234730	195266	238286	222305
O54825	27839.3	24647	33754.5	23696.6	23480.3	30508.1	25778.5	27475	36984
O54833	8408.55	9225.82	8996.79	9672.78	8148.55	9940.36	8617.93	9272.52	9416.78
O54864	14126.1	16236.5	22881	14818.6	15571.2	22391.7	13808.2	18093.3	22430.2
O54879	28851.1	27758.9	25520.8	29861	32564.6	25887.5	39339.9	26480.9	28006
O54901	4837.46	4521.51	3223,765380859375	5642.93	6091.03	3763,649658203125	4348.69	4366.4	3017.56
O54910	15664.1	11091.2	10314.3	13206.5	14205.3	10687.5	5066.35	11725.3	9453.73
O54916	7761.16	7074.28	7574.39	6983.6	6498.36	7442.07	7380.24	6893.99	7101.46
O54918	14933.8	19019.7	21954.4	14259.3	19680.5	18753.1	12456.6	18382.3	16535.1
O54931	2876,144287109375	3668.56	4956.22	4468.41	2605.72	5194.14	7180.68	2536,481201171875	3651.4
O54941	17899.5	18542.9	19022.3	17646	18538.8	18652.5	15510.7	18410.7	17998.6
O54946	4251.86	2285.51	2909.01	3370.68	3238.05	1139,5333251953125	NaN	3392,611083984375	2423,680908203125
O54950	8002.87	6414.51	5015.8	6240.19	6533.9	4786.98	11202.5	6653.72	3871,640380859375
O54956	5392.15	3320,197509765625	9205.18	3404,221435546875	4774.96	7426.42	4117.53	5674.8	10033.5
O54962	99870.3	66853.4	35891.1	163187	128070	75391.8	92065.2	66214.2	80672.5
O54967	2802,887939453125	2151,218017578125	1757.46	3077.85	2679,956298828125	2060,488525390625	787,9943237304688	2313.18	2147,128662109375
O54972	3245.9	2720.48	3695,010986328125	2871,192138671875	3840,474853515625	3953,003662109375	3042.81	4115.7	3115,713623046875
O54984	48082.7	48017.8	38941.4	41785	48185	39677.1	59235.5	43042.6	40793.6
O54988	24007	21211.6	18348.9	22588.2	20962.3	18488.1	45562.7	21288.4	18763.5
O54990	NaN	NaN	NaN	1782,5748291015625	NaN	3694.61	14422.9	2,8731465339660645	NaN
O55013	67412.5	62298.3	51667.9	57953.6	56662.2	53891.4	79044.2	59241.2	51813.5
O55022	51612.9	55322.6	39988.8	62786.6	63184.3	46838.5	54112.7	58443.6	40345.6
O55023	236795	208525	217872	243668	234502	212428	206685	222240	232845
O55028	10144.2	11038.9	8046.05	9778.58	9944.45	9048.1	12204.8	11101.2	8777.96
O55029	101453	103695	87996.4	98281.4	103505	96303.9	136070	106483	100428
O55033	4094,247802734375	2517,502685546875	2291,647216796875	3673,319580078125	2897.5	2257,389892578125	6690.51	2938	2316.36
O55047	5678.68	4433.95	7688.32	5642.96	3454,238525390625	4706.49	4806.32	6539.54	5373.16
O55055	3329,416748046875	3172,997314453125	3006.97	3468,161376953125	3257.7	2577.99	NaN	2438,872802734375	3067.79
O55087	3749,734619140625	5304.62	5624.84	4037.11	3677,080810546875	4298.88	3059,885009765625	4966.82	4875.13
O55098	38066.8	40076.1	34018	40101.2	41413.4	34910.9	29516.2	40324	32878
O55101	19099.9	9833.18	6288.25	16422.9	15159.8	10594	16975.3	11635.2	6117.09
O55106	44747.2	47533.1	41829	50916.9	56776.8	47811	50714.5	44219.5	46446
O55111	5017.07	5835.16	NaN	4214.42	3946.12	NaN	62500.4	4760.48	NaN
O55125	49975.4	56670.8	38364.7	62206.1	59228.3	45003.7	64460.6	55974.6	37758.7
O55126	6376.16	5156.84	3368.82	6915.21	7785.71	5226.12	5030.11	5967.53	3317,222900390625
O55128	115904	117078	123646	123508	129486	127384	114476	130394	133529
O55131	109448	90817.6	89382.9	91391.2	90959.7	90280.2	87279.8	93781.1	102185
O55135	173842	191338	202136	153861	152634	176642	288930	161093	215503
O55142	242547	293733	350151	291455	300333	365162	292658	310155	367906
O55143	93145.6	96985.7	83303.8	93810	97775.9	85993.9	120552	93985.5	94600.8
O55201	60070.5	56978.6	55755.9	62509.9	63391.6	56746.4	49305.1	60614.2	59251.6
O55222	14987.5	14238.4	12290	18041.5	17132.1	15610.8	14706.3	16434.7	14798.2
O55229	4944.24	4349.94	4046,914306640625	4597.17	4673.97	3967.11	3887,593505859375	4108.5	3738.8
O55234	7236.91	8171.18	9268.75	8716.4	8837.56	8239.58	31715.3	10564.3	10607.3
O55236	7296.25	6133.79	6223.29	7188.97	6510.46	5552.47	6128.24	5848.27	5826.93
O55242	12626.1	6712.46	8539.93	8590.61	11853.5	15360.3	8643.29	15548.2	8248.5
O70126	7294.4	5280.73	11378.1	6829.46	5173.24	7334.77	5294.79	5972.27	12423.6
O70133	391348	387781	387829	386179	441615	408377	376376	414729	393109
O70145	47354	35874.7	32083.1	46677.9	44263.1	34526.2	31418.8	42195.6	30975.7
O70152	43232.7	43425.6	35555.3	45110.1	44815.7	41188.9	46329.6	42158.7	32638.9
O70157	1737,6878662109375	1414.27	1484,7100830078125	1667,307861328125	1099,7840576171875	878.444	NaN	1987,4400634765625	1620,2244873046875
O70161	3716,677490234375	3326,001220703125	3218,950439453125	4369.48	4241.04	3452,168701171875	1531,9744873046875	3322.31	3819,023193359375
O70172	55304.7	41034.5	43554.9	52692.4	59008.2	42727.7	23935.2	55770.2	37295
O70194	128765	122130	145971	127369	125982	140244	131388	128983	158344
O70230	3688,489013671875	4905.32	4297.5	6842.28	5461.3	4871.41	6647.46	5013.49	5811.11
O70251	164643	178345	260793	145909	159406	207119	151589	157982	256837
O70252	31416.4	26999.9	24254.1	31070.2	32157.2	26151.2	20715.8	30333.8	24716.7
O70279	1873.7	3179.07	4325.89	2442.34	3105,533935546875	3753,590576171875	2715.77	3713.51	4827.46
O70281	762,3536987304688	908,3025512695312	1302,9915771484375	908.464	1176,1602783203125	885.068	815,9183959960938	701,8116455078125	784,0780639648438
O70293	10391.6	9854.49	9047.38	13322	15426.5	10206.6	9990.98	10857.6	9214.07
O70305	6647.63	6885.33	5747.96	5918.14	5579.89	5670.87	8452.92	5728.84	5206.54
O70310	89057.9	86847.9	97212.1	86253.7	85263.7	91251.9	75394.7	90283.2	108611
O70318	98220.5	92641.2	83722.1	90966.7	89477.9	80515	148954	91364.2	75532.9
O70325	9412.43	5588.28	4755.74	9107.43	8264.16	5295.76	6414.41	6192.11	4629.52
O70333	4153.05	9656.32	11286.6	8838.08	8906.07	9465.53	4978.48	9304.02	11465.2
O70348	NaN	NaN	551,8253784179688	850,8009033203125	1463,7694091796875	NaN	457,47393798828125	626.348	679,3601684570312
O70370	8146.1	8237.44	8301.89	10586.3	9737.88	9298.31	5947.34	6614.3	9470.86
O70374	1490,5198974609375	898,4539794921875	1234,102294921875	1850.46	NaN	1914,882568359375	728.735	2116,635009765625	2474,011474609375
O70378	34209	40543.1	33136.7	39846	37609.3	34271.8	39639.6	33510	32908.7
O70400	10103.3	6795.74	9667.57	9498.76	7424.3	8202.23	17058.6	8603.86	10219.4
O70404	42203.2	49771.4	48034.7	44333.3	49580.7	44610.3	44924.4	48626.9	46603.4
O70435	221494	196991	211202	217024	204912	209470	197028	193944	242191
O70439	32203.8	30684.1	28982.6	32893.7	33219	30098.1	40974.4	30989.3	28630.5
O70456	23650.6	22562.8	9401.64	27891.7	23865.9	12246.2	35276.9	17814	10523.7
O70472	4368.78	4718.04	6038.13	3914.35	4012.65	4912.56	4766.05	5431.06	5507.81
O70475	10184.1	27059.6	6798.72	8704.49	19881.7	7325.87	20584.9	19857.7	8450.53
O70480	4108.01	2969,139404296875	4108.36	3991.83	3633.04	4482.4	2927,001220703125	4483.77	3792,243408203125
O70481	1789,8128662109375	1619,0010986328125	1930,621826171875	2392.32	2105,746337890625	2151.86	1461,843017578125	1891,617431640625	2384.35
O70492	81234	62433.6	70849.3	87722.8	68358.5	77021.8	61618	74513.7	73376.4
O70493	51220.6	45639.3	48081.8	50777.7	48644.4	46793.3	40676	46840.8	47959.8
O70494	5748.61	6038.59	4822.09	6429.21	6742.61	5631.81	5458.68	5217.72	4650.98
O70496	3175.68	3556,533447265625	2959,226318359375	2422.58	2259.64	2495.65	4704.66	2473,965087890625	2574.29
O70503	31917.7	24062.8	19607.7	28865.2	30413.9	22268.1	41339.5	27190.2	23135.4
O70514	16127.6	6471.47	NaN	15878.5	6808.06	NaN	26122.2	3887,843505859375	NaN
O70546	15075.2	17774.7	23528.7	16110.6	17202.3	20366.8	17152.1	20097.1	22616.6
O70551	20418.5	21666.6	31322.6	21591.8	21564	26309.9	24031.4	23716.9	27919.8
O70566	2747.84	1532.54	843.311	2638,950927734375	2295.71	2121.01	1112,7044677734375	2525.89	2351,736572265625
O70570	4177.91	5314.38	NaN	3924.99	3469,455810546875	3861.68	78002.9	4207.17	NaN
O70572	14251.5	16025.4	9764.61	14961.7	15402	10383.4	24414.1	14258.4	10317.4
O70591	14668.9	9788.53	14798	12908.4	10462.8	13650	7968.49	12163.2	19533.2
O88199	16233.7	19368.6	16968.1	15253.1	22362.8	18447	17545.8	23699.9	15987.2
O88271	38345.6	33685.3	46156.9	36952.4	31600.7	40404.7	44362.5	33040	44912.1
O88286	17258.8	21783.2	28687.8	17604.2	21147.9	25706.2	17343.3	23326.5	26746.9
O88291	9920.17	8727.44	9878.02	9403.95	8722.18	8385.54	7573.69	9896.5	8273.57
O88307	38162	35200	29631.6	38112.3	39195	33369.2	35596.6	34726.8	25762.3
O88310	1658,0128173828125	23320.4	NaN	1036.75	16381.4	995,5781860351562	1330,8931884765625	20175.4	NaN
O88312	5591.39	2032,815185546875	64,30854797363281	4844.94	3345,452392578125	NaN	17307.8	10728.2	NaN
O88322	782,7172241210938	NaN	1395,9281005859375	927.724	695.732	NaN	11024.5	1328,0076904296875	NaN
O88324	13151.2	7220	6410.75	10271.2	7055.12	6348.26	5700.2	6876.12	5741.59
O88329	320,2523498535156	3884.71	1367,166259765625	1555,0384521484375	1069.68	NaN	6929.05	2009,441650390625	NaN
O88342	481251	460254	447158	470100	469691	440628	483039	481226	424262
O88343	NaN	NaN	NaN	NaN	NaN	NaN	1435.35	NaN	NaN
O88351	11276.9	8908.82	7977.56	11832.1	11344.5	8743.57	9587.72	10918.6	8929.9
O88379	46097.7	42617.1	50469.1	45499.8	46187.8	49207.5	40841.3	47328.7	52131.1
O88384	23844.4	22567	18717.6	24021.1	22897.9	20896.2	19204.7	21253.7	19637.2
O88396	4735.69	5138.73	5951.04	5242.16	5901.57	5187.13	13660	5111.78	6399.41
O88428	NaN	4781.08	NaN	NaN	2778.06	NaN	6340.26	1804.42	NaN
O88441	4649.67	3917,229736328125	3068.89	4616.8	4565.45	3295.72	4777.26	3693.98	3580,888916015625
O88447	5957.62	5772.19	5699.56	5404.62	6301.69	4261.89	4527.12	4987.82	6417.67
O88448	18937.6	16145.9	16783.8	16737.9	14380.5	15007.6	22537.3	16698.3	14896.9
O88455	39880.3	21774.9	43110.3	26570.3	47817.5	22091.1	47096.4	48208.7	40278.3
O88456	25320.5	16264.5	14203.2	20022.4	23684.5	17345.7	29324.8	16786.4	18447.6
O88466	5358.42	4194.11	5001.48	4453.59	4137.06	4580.2	4281.6	4542.57	4433.69
O88487	7090.73	8204.52	8535.82	6474.85	6588.57	7176.36	11271.4	7749.21	7900.38
O88491	1719,859619140625	2563.34	3202.9	2072,562255859375	2242.98	2674,928955078125	1826,9822998046875	3197.97	3221,901611328125
O88508	3513.01	2064,492919921875	2691.18	3234.55	3349.35	2301.98	NaN	3989,442138671875	3299.38
O88512	21811.6	17948.7	20888.5	22151.4	24150.8	21269.6	12986.4	23584.9	23552.8
O88522	11941.8	11720.7	10008	12268.2	11479.4	9669.28	9195.46	10937.8	9368.47
O88532	10766.3	7891.15	9836.92	11215.2	10630.4	10028.4	10666.3	9783.34	11123.7
O88543	33197.4	27823.8	27399.7	26274.3	25438.8	26307.1	37994.2	27220.6	27324.7
O88544	63538.7	57373.6	61292.5	53599.7	56185.8	59150.2	65055.3	56485.7	61762.5
O88545	32382.8	20618.7	20663.8	20944.2	23925	20259.4	23333	23117	25469.4
O88554	12502.7	9940.68	8825.59	12006.6	12833	10847.2	8757.07	9279.88	10359.8
O88559	10382.5	11581.1	11231.6	10877	11310.8	10833	10378.8	12056.7	10955.4
O88569	1.57204e+06	1.58217e+06	1.57071e+06	1.537e+06	1.52928e+06	1.52478e+06	1.41626e+06	1.47102e+06	1594646
O88587	18177.1	16856.1	15005.7	16963.2	18098.9	15500.9	29132.7	18410.8	12863.1
O88593	37506.3	9062.16	NaN	50501.3	23367.3	NaN	85468.1	7492.39	NaN
O88597	7466.99	6140.29	6042.42	7341.63	7365.16	5702.3	6249.02	6453.31	4483.18
O88622	5216.91	3917.22	4758.36	5401.77	4772.18	4440.19	5591.88	5494.94	5280.02
O88627	26997.7	26163.6	17549.7	32691.7	31256	22451.6	14414	25656.8	18247.5
O88630	2429.1	3363,489013671875	2436,333740234375	3416,954345703125	3981,982177734375	3721.96	2290.65	3095,762939453125	4010,760009765625
O88643	1477,3282470703125	1112,6932373046875	NaN	NaN	NaN	NaN	32378.4	NaN	NaN
O88665	6291.31	5305.98	5091.21	5766.48	6602.89	5221.85	5990.13	6383.53	4546
O88673	9176.61	8476.15	5437.85	9434.76	8010.7	6220.41	8340.04	6588.65	5020.16
O88685	94316.1	97524.8	104633	96333.8	94984.8	96677.4	94170.7	101502	108893
O88696	53845.9	51203.1	43994.3	53896.1	57621.4	49447.4	58316.5	52847.9	46145.4
O88700	3860.01	3028,705810546875	4462.13	2509,646728515625	2898.35	4033,071533203125	3337.68	3279.3	4618.52
O88712	77279.5	78545.8	60758.9	74136.4	79008.7	64711.9	88780.8	77747	62058.9
O88735	NaN	NaN	NaN	NaN	NaN	NaN	14722.2	586,4271850585938	NaN
O88738	8727.6	8400.7	8199.81	7111.82	6616.01	7404.07	9057.58	8377.8	10066.3
O88746	10780.3	10993.5	15167.7	12098.1	12431.7	12551.2	12852.7	10372.4	10910
O88792	7809.19	8748.8	1843,680419921875	4892.05	8106.22	NaN	77231.7	7231.29	NaN
O88796	19642.3	16935.1	21119.9	16047.9	15395.5	17861.5	16368	17302.4	18678
O88811	4325.83	4869.98	4668.2	4236.89	4138.73	5050.48	3841,814697265625	4147.37	4745.75
O88842	8675.45	8028.38	6337.93	9979.87	8957.57	5876.08	6461.13	8192.68	5545.59
O88844	13488	12382.3	9833.33	14177.6	14176.1	9928.52	84413	16744.4	9855.5
O88845	5878.83	3066,850830078125	4004,018798828125	4738.11	3893,147705078125	4517.43	5900.69	4301.44	4584.34
O88852	4072.06	5959.57	5596.28	4271.1	4043,257568359375	6014.83	4931.41	5434.89	6015.79
O88879	16758.8	14698.5	10917.5	15875.6	14410.3	11585.8	17839.1	14366.6	11000.6
O88895	11826.4	10852.7	11908	12780.4	12246.6	11742.5	15195	12243.3	11549.4
O88907	9715.21	8829.55	7798.67	10626.8	10564.7	9248.98	7855.79	8420.78	9767.04
O88939	805,2125854492188	1648,2420654296875	1769,9798583984375	2611.98	1101,1785888671875	2240.43	3336,008544921875	1280,7020263671875	1917.36
O88942	53613	58502.5	59000.8	55637	63455.2	62843.3	45535	60313.8	50550.6
O88952	24490.5	21330	23818.4	22444.7	17619.7	20583.6	49935.6	18470.9	22205.2
O88958	6957.32	4676.35	4678.36	6388.38	6619.29	5444.38	2597.25	6104.92	6786.11
O88967	26082.4	27501.5	31916.7	30453.5	30119	29294.1	30459.8	29945.3	36822.7
O88974	5299.68	5206.71	6345.58	5912.56	6657.93	7786.15	4032,920166015625	6601.79	6929.79
O88983	14778.4	15509.1	14897.8	16644	15788.8	14501.8	12645.2	14986.1	15717.5
O89001	5232.89	3001,312744140625	3606,142822265625	2881.75	2009,0596923828125	2763,374267578125	NaN	3524.94	2633,397705078125
O89017	3289.68	4253.17	5511.68	4888.65	3616.62	3117,579345703125	3219,380615234375	5674.54	4661.46
O89032	2807,484619140625	1844,9171142578125	2210.24	2868.93	2495.08	2390.81	2688.47	3043,915771484375	1691,0501708984375
O89050	10428.8	10533	17845.2	10962.4	9978.78	14612.8	12241.4	10527.3	17902.9
O89051	1772,1890869140625	1523,1649169921875	NaN	1805,2559814453125	834.994	NaN	2581,471923828125	1871,216064453125	1995,594970703125
O89053	4477629	4.68855e+06	4347961	4830990	5326032	4.69981e+06	3.28022e+06	4.5066e+06	4.21794e+06
O89079	15051.9	19023.4	18765.9	15596.6	16027.2	18420.9	13605.2	19375.8	21181.9
O89086	196815	271927	335653	240366	238637	323330	224236	284894	362643
O89090	13569.7	14108.8	11654.7	18288.4	20065.8	15731.2	13097.3	12160.8	12798
O89100	8158.45	8046.52	8939.91	7917.61	7944.96	8559.1	5070.18	7778.54	8290.59
O89103	9661.64	10395.7	5053.58	7871.35	6263.25	6192	7184.62	6826.66	7357.27
O89110	51017.5	49501.3	41984.8	49927.7	49484.7	42600.6	81193.2	46708.1	43598.8
O89112	10123.6	6096.46	6344.76	8683.59	8627.45	6993.07	10431.9	9842.4	5699.04
O89114	1261,2413330078125	770,8278198242188	1102,4342041015625	1229,826416015625	1038.01	1070,6085205078125	NaN	164,27169799804688	1154,473388671875
O89116	10742.3	11380.4	11817.4	9680.33	11009.5	11189.6	9580.59	12844.9	10682.7
P00158	8388.54	5174.81	5878.98	9835.53	10447.3	8183.89	3796,974853515625	9554.09	6381.29
P00329	614,3297729492188	6443.99	4562.39	1042,5640869140625	7569.48	2009,824462890625	1050,800537109375	4233.68	1462.91
P00375	13431.9	13012.3	13338.6	12872.7	11533.7	13784.1	10645.9	13875.9	14738.7
P00405	46777.3	49996.6	30911.4	41347	39891.3	33326.7	52478.1	42613.4	24913
P00493	77173.3	70518.5	78945.4	71408.9	70013.4	66753.5	101251	67372.4	89463
P00920	49953.2	15800.3	5026.64	30084	15005.7	5005.47	804055	30114.5	5586.9
P01027	1,963617205619812	NaN	NaN	90,42200469970703	1,8440818786621094	NaN	1547,167236328125	112,04026794433594	NaN
P01592	NaN	1099,010986328125	2676,062255859375	NaN	NaN	NaN	NaN	963,4616088867188	2833.28
P01633	18624.8	15189.1	14987	16955.7	15654.9	16453.5	10276	14978.6	17781
P01635	28860.7	30455.4	31861	24046.8	24194.5	29979.6	17958.5	29178.8	32396.9
P01642	10238.2	8823.16	12029.2	8941.3	9994.7	12100	7587.34	9772.3	9356.46
P01646	6692.4	6179.54	4898.53	7590.77	3994,838623046875	6039.68	NaN	7025.65	5671.83
P01660	32531.9	35429.2	40432.6	25659.5	24336	32704.4	16229.7	27276.4	33307.1
P01754;P06328	NaN	NaN	NaN	NaN	NaN	NaN	NaN	NaN	NaN
P01796;P01797;P01799;P01801	NaN	NaN	NaN	NaN	NaN	NaN	NaN	NaN	NaN
P01820	NaN	NaN	NaN	NaN	NaN	NaN	NaN	NaN	NaN
P01837	68262.9	76301.1	96688.4	79923.8	83288.2	79909.1	46898.8	71094.3	88570.4
P01844;P01845	NaN	NaN	NaN	NaN	NaN	NaN	NaN	NaN	NaN
P01863;P01865	NaN	NaN	NaN	NaN	NaN	NaN	NaN	NaN	NaN
P01872	1419558	1.40795e+06	1.82752e+06	1.36648e+06	1.55804e+06	1.47255e+06	1.00706e+06	1.72291e+06	2.07857e+06
P01881;P01882	NaN	NaN	NaN	NaN	NaN	NaN	NaN	NaN	NaN
P01887	411655	337087	395251	429000	345766	381055	295401	343756	380128
P01898	24997.8	6328.59	14380.7	19475.7	21454.9	16942.7	NaN	18048.9	19395.9
P01899	217118	144072	187465	174436	179212	167302	60331.3	185599	185467
P01901	67033.1	19754.7	53273	54801.6	60782.4	65973	27379.4	42793	46259.6
P01942	52899.5	36857.8	38505.8	14679.2	23205.7	26772.1	21566.4	38994.7	37903.4
P02088	467,9158020019531	1180,5592041015625	1589.72	NaN	NaN	NaN	1177,012451171875	1181,218017578125	930,1301879882812
P02301;P84244	NaN	NaN	NaN	NaN	NaN	NaN	NaN	NaN	NaN
P02463	NaN	NaN	NaN	2040,413818359375	2988.06	NaN	296768	19585.2	NaN
P02468	8278.11	6116.08	4479.5	5478.67	6057.75	3791.86	449047	33685.1	6726.07
P02469	13078.7	6899.48	1963,805419921875	6779.81	9969.36	2360.27	615018	48195.6	1218,2008056640625
P02535	50470.6	66662.5	67759.8	13137.7	32008.3	18406.5	21351.5	19150.3	39781.1
P03958	12381.8	19068.9	19212.4	13275.1	15122.8	15198.4	11838.1	17129.7	21479.5
P03975	9354.46	9469.06	8135.4	9328.07	8930.05	9152.88	11671.4	10569.2	7975.57
P03987	26931.6	38394.8	34748.8	21771.2	17569.8	20439.6	22550.3	18152.7	25157.9
P04104	95953.6	174291	180935	58075.2	134873	170102	92947.8	58960.7	108245
P04184	NaN	2762.47	5915.94	3127.05	3615,210205078125	6030.98	948,0538330078125	3382,743896484375	7485.37
P04186	1735,0406494140625	663,4089965820312	NaN	1857,4058837890625	NaN	NaN	43720.4	43,58588409423828	NaN
P04230	30722.5	29883.3	31251.6	38667.2	43081.9	34263.8	20815.8	29609.3	28471.6
P04441	1.07868e+06	1.01007e+06	1.0146e+06	1107301	1.24125e+06	1.14561e+06	722910	1.06968e+06	917577
P04627	10971.3	10050.7	9758.64	12069.6	12290.1	10326.7	7954.9	12175	9990.99
P05063	41337.9	41330.4	38571.1	43680.5	41198.3	41320.2	128264	38949.4	38604.3
P05064	742661	661746	843726	708533	689075	783999	1.22796e+06	721228	830073
P05132	3819,107177734375	3025,570068359375	3219.74	3535.54	3066.02	3051,538818359375	3906,079345703125	3726.95	2941,616943359375
P05201	276408	200295	229578	245286	217803	223097	228823	222639	253050
P05202	218948	216618	236077	207000	262980	245129	181716	254528	257600
P05213	NaN	NaN	NaN	NaN	NaN	NaN	NaN	NaN	NaN
P05480	NaN	2256,398681640625	NaN	7707.73	2988,345458984375	NaN	18164.9	2647,915771484375	1811,656494140625
P05784	22099.6	32056	NaN	25607.3	23986.5	18374	105336	23332.8	20823.7
P06151	1.76356e+06	1.43227e+06	1.84479e+06	1.45037e+06	1.47325e+06	1.83229e+06	2.41934e+06	1.76482e+06	1.98134e+06
P06240	2341,535400390625	1505.7	817,8002319335938	2182.27	2224,832275390625	1379,2857666015625	NaN	637,7080688476562	1255,4178466796875
P06330	31399.5	29907.1	30732.7	35235.6	39076.5	37345.9	22279.8	35487.8	35281.3
P06339	8994.11	7156.11	8326.68	10766	7158.9	8972.94	8844.34	5659.78	7010.43
P06345	9384.23	7436.35	7273.49	8141.88	9539.42	7002.82	3923,883544921875	8957.52	5248.61
P06537	6031.09	6544.4	4677.19	6686.51	6750.24	4992.07	8092.05	6413.87	5436.02
P06728	34358.2	24638.1	19386.4	19313.5	17297.9	21219.6	65683.5	16359.1	17529.8
P06745	106953	97994.6	101273	98093.3	100295	101956	169046	111042	112676
P06800	736216	698828	643465	778046	842854	738811	494310	768670	661219
P07356	97704.4	135337	10539	117332	125256	6646.56	1.53643e+06	161778	7200.17
P07607	13965.9	16546.4	19256.8	14085.2	13418.6	17706.5	12453.3	15143	24271.8
P07724	684449	241771	283162	736250	1.1988e+06	575065	260139	220297	285392
P07742	59063.4	55171.9	66215	55487.4	49178.3	65427.4	47349.9	63197	77215.3
P07744	23683.8	2928,300048828125	NaN	27664.3	2827.03	NaN	214019	3249.24	NaN
P07901	669718	590727	692154	577365	543922	657110	666850	616368	746007
P07903	9460.7	12624.6	11152	12227.9	15491.3	12818.7	10915.1	8693.33	9263.92
P08003	322386	337932	379969	335056	347588	367251	323598	341014	370570
P08030	34158.5	26099.3	31254.9	29882.4	29777.8	29823.8	40228.2	29303.1	31929.6
P08043	NaN	NaN	NaN	NaN	NaN	NaN	NaN	NaN	NaN
P08074	NaN	21959.4	NaN	NaN	NaN	NaN	17486.5	NaN	NaN
P08101	29847	19031.7	22616.4	22121.9	22211.2	21466.6	9085.55	24280.5	22030
P08103	117610	111697	88012.4	111953	95757.6	83413.4	81746.4	116307	91532.1
P08113	1.35267e+06	1.51657e+06	1.5542e+06	1.30433e+06	1.49655e+06	1.37757e+06	1.34026e+06	1.56971e+06	1660154
P08122	4458.86	5872.77	NaN	3700,596923828125	6285.52	7005.4	341659	76706	NaN
P08207	9028.67	12,302409172058105	NaN	905,4916381835938	NaN	NaN	1030,935302734375	1339,2379150390625	NaN
P08226	7519.82	12767.5	7706.45	10459	20631.6	9343.28	6755.3	16075.2	4694.03
P08228	7831.41	5726.39	9222	4860.57	3610.28	7280	1319.99	1542,7366943359375	8292.2
P08249	718560	768874	733645	674638	903419	777077	684756	864240	740928
P08551	3672,236572265625	1659,8704833984375	2061,172119140625	3153,928466796875	2407.03	3354,420166015625	5853.89	1533,7039794921875	2347,087158203125
P08556	8457.24	6164.65	7627.05	6817.5	7884.5	5983.21	3868,361572265625	8895	7902.61
P08752	74792.3	69522.4	50749.5	75459.4	77314.9	57121.4	63807.4	68988.5	52239.5
P08775	29588.6	27049.2	27788.3	29827.2	30121.3	30214.9	28023.7	29661.2	31319.2
P08905;P17897	NaN	NaN	NaN	NaN	NaN	NaN	NaN	NaN	NaN
P08920	8154.76	9229.63	6329.91	10335	9838.21	6889.52	6356.39	9310.77	5490.25
P09055	24498	25583.5	23081.3	24843.6	22533	20729.4	58997.3	27098.1	23356.9
P09103	402446	483382	414851	432971	511003	438602	748592	412096	462178
P09242	28701.4	38003.7	78614.6	29585.8	35429	64760.2	22838.4	42915.9	70147.8
P09405	1.27031e+06	1.37153e+06	1.84645e+06	1.28804e+06	1.22101e+06	1.69393e+06	1.40021e+06	1.30199e+06	1.90637e+06
P09411	302986	294352	338870	281414	288513	326900	629484	306144	355174
P09450	8138	5264.46	5572.36	6498.06	3039,559814453125	10506.4	11370.3	6114.31	8496.1
P09470	6868.87	5793.53	6229.17	6583.7	5925.19	6054.23	6402.32	5562.62	8109.66
P09528	108184	114464	115205	104520	115173	107075	77187.8	119288	116661
P09541	12485.7	9155.21	8081.32	9272.14	10312.2	6955.17	5172.51	8082.14	8600.98
P09602	41986.2	37745.6	35673.9	39574.2	36577.7	39089.9	29983.1	36468.5	32907
P09671	7872.1	5460.29	6209.88	10131.6	11076.7	8992.83	8878.42	8175.68	7711.01
P09803	14649.6	8272.19	NaN	15430.7	10340.7	NaN	13389.9	6824.58	NaN
P09925	4696.66	4326.23	3158,442138671875	4758.42	5261.36	3283.39	4470.91	4770.66	4448.73
P09926	1429.96	NaN	2869.06	1392,623291015625	1734,248291015625	2431.14	4422.8	1543,424072265625	2845,501220703125
P0C027;P0C028;Q8R2U6	NaN	NaN	NaN	NaN	NaN	NaN	NaN	NaN	NaN
P0C0S6;Q3THW5	NaN	NaN	NaN	NaN	NaN	NaN	NaN	NaN	NaN
P0C7N9	5841.34	3764.96	5385.12	7118.33	5225.04	5283.2	6957.43	3378.92	5579.17
P0C7T6	2732,046630859375	4857.22	3345.74	4612.97	3642,370849609375	2902,239013671875	8960.18	4431.96	2706,249755859375
P0C872	6525.43	8509.38	8396.8	6891.42	5711.23	6832.88	7638.48	7679.3	6978.31
P0CG14	22080.2	19134.8	23310.3	18921.1	18790.8	21739.3	30556.3	18695	20605.1
P0DOV2	15675.6	13686.8	10899.4	15343.5	14559.3	11136.6	13483	14160.2	11767.8
P0DP26;P0DP27;P0DP28	NaN	NaN	NaN	NaN	NaN	NaN	NaN	NaN	NaN
P10107	51829.2	25925.4	6259.43	59626.8	27853.5	4816.57	374302	33574.5	5128.92
P10126	556837	516553	532712	485572	518002	532736	456230	610905	562855
P10404;P11370	NaN	NaN	NaN	NaN	NaN	NaN	NaN	NaN	NaN
P10417	2175,001708984375	266.533	862,4886474609375	1133,5240478515625	535.379	834.649	1445,1011962890625	2884.88	1249,0318603515625
P10493	29673.7	26152.8	7149.08	25838.1	33302.2	7054.92	2280357	165113	15356.4
P10518	23372.2	17458.9	20131.3	22158.1	20271.7	21675.7	41858.4	19566.2	19663.5
P10630	55065.4	35189.9	36210.8	48418.2	44065.1	39985.9	12992	42875	36622.5
P10639	68737.3	69115.9	72200.8	58613.1	61382.9	63023.2	88180.1	62625.6	79049.9
P10648	NaN	NaN	NaN	NaN	NaN	NaN	NaN	NaN	NaN
P10649	10417.2	28203.5	6924.02	11463.1	20423.1	7468.84	14127.4	20116.1	7027.79
P10711	99785.6	89023.3	99684.4	97248.1	89325.4	94935.8	81268.2	90364.3	102334
P10810	NaN	NaN	NaN	NaN	NaN	NaN	9655.57	1607,1353759765625	NaN
P10833	7675.73	7091.53	4277.29	7636.66	7382.07	4901.02	17592.1	6432.09	4209.72
P10852	145781	130513	159359	132397	119207	152935	155041	147950	174977
P10853	NaN	NaN	NaN	NaN	NaN	NaN	NaN	NaN	NaN
P10922	20449.9	24860.4	7293.28	22402.3	23392.3	11703.8	41675.4	21797.2	7208.31
P11031	97983.7	94058.2	86694.4	104662	98128.1	98728.9	81589.6	85031.3	97481.3
P11103	228242	211394	190849	245546	258934	227516	174765	223704	193673
P11157	75556.7	76251.5	127289	63054.4	60725.1	105608	57539.9	76625.5	131944
P11214	NaN	501,65447998046875	1543.88	995,2111206054688	939.422	NaN	2339,661376953125	798,2178955078125	1641,322021484375
P11276	4296.53	5736.65	8941.11	4852.95	5173.92	5280.79	22000.4	6427.17	6910.75
P11352	14322.8	6200.56	7309.4	17764.4	16356.4	10469.5	4777.37	9374.08	7878.87
P11438	31305.2	32410.7	27278.6	34501.5	35924	26886.6	39857.4	34359.8	22904.6
P11440	32022	44339.1	57147.7	30168.7	31978.6	48601.2	43756.6	46350.6	73366.7
P11499	3287204	3.13588e+06	3.84799e+06	2.97104e+06	3.07967e+06	3.58255e+06	3.2711e+06	3337947	4.18456e+06
P11627	NaN	4100.68	NaN	4043,316650390625	2586,760498046875	NaN	4406.45	3657.41	2861.58
P11679	138668	243009	27484.8	231886	276386	13370.9	1.085e+06	290532	4099.39
P11680	NaN	2925.18	5295.99	2625,891357421875	2930.92	4479.79	924,2488403320312	3036.07	4913.25
P11725	3115,997314453125	18302.5	5296.99	NaN	11930.2	6893.45	NaN	11223.9	1760,8450927734375
P11835	87611.8	77228.1	74750.4	89427.9	90163.4	78211.9	82795.5	87994.2	74724.3
P11881	14794.6	13566.2	11637.1	14572.2	15293.8	13393.9	11781.3	14725.2	11798.6
P11911	10912.1	6587.61	5761.79	9354.11	11385.7	6236.3	5728.48	8764.68	8507.22
P11928	607,2183227539062	NaN	180,4761505126953	NaN	531,4762573242188	242,97076416015625	725,0880126953125	466.689	361,0212707519531
P11983	482389	485000	571312	460400	471751	530508	520641	514548	583863
P12023	3213.71	1038,8756103515625	NaN	2142,420654296875	662.646	NaN	7988.98	NaN	NaN
P12265	12432.8	9908.18	8946.4	11101.5	11417.8	10222.1	40359.6	10052.3	11060.5
P12367	4470.5	4730.94	3722,106689453125	4093.98	4325.91	3866,915771484375	14476.4	4262.6	4512.05
P12382	92076	71060.3	51552.8	90933.3	78019.3	70989.5	190263	79965.6	56408.9
P12710	9617.15	10868.7	10337.9	7816.9	9520.57	12537.1	15981.8	12251.3	10075.4
P12787	62445.9	39604.2	39132.4	52340.4	55414.4	44365.5	32094.5	32899.1	40876.8
P12815	22431.6	11309.2	17442.9	26439.5	29465.1	19616.4	5262.42	20530.7	22157.2
P12970	733433	983146	1.26082e+06	856289	952525	1.18961e+06	846174	1.0254e+06	1190956
P13011;P13516;Q99PL7	NaN	NaN	NaN	NaN	NaN	NaN	NaN	NaN	NaN
P13020	91103.5	94162.3	63948.7	106247	113925	79223	130365	84141.1	54000.2
P13405	8735.19	6316.4	6184.52	6707.91	5117.4	5618.3	6723.21	7130.48	5860.32
P13439	90341.7	81327.7	102983	80357.5	77925.9	94772.5	63741	94474.2	112638
P13597	21970.6	15637.3	17527.8	20770.9	19354.5	19059.3	16429.4	17045.6	17639.9
P13634	6852.1	5053.44	NaN	5746.96	7352.85	NaN	432361	5844.35	NaN
P13705	4750.02	4235.59	1386,5682373046875	4039,057373046875	3757,575927734375	2713,089111328125	2799,450927734375	3749.99	3032.88
P13707	NaN	5914.37	NaN	NaN	3161.18	NaN	6024.81	3160,831787109375	NaN
P13808	8547.22	6513.29	5532.12	7591.46	7767.71	6002.17	13864.3	8711.75	6771.67
P13864	110116	117741	178622	107468	114677	154914	90334.4	133756	197423
P14069	103017	85939.2	8110.99	102998	88867.5	7161.22	1.29058e+06	127744	7850.03
P14094	16835.9	19211.1	4093,788330078125	18677.9	15862.8	4666.34	63965.3	13936.6	3193.37
P14115	694985	916415	1.23849e+06	789895	835758	1146175	698138	1.03751e+06	1.14417e+06
P14131	588882	603450	766049	587904	657514	753287	588215	692453	785074
P14148	1.12375e+06	1.52569e+06	1.90526e+06	1.26584e+06	1371250	1.70375e+06	1.37644e+06	1.61419e+06	1.73749e+06
P14152	498759	475562	425417	519204	504104	441543	452319	459835	406944
P14206	1.52482e+06	1.31172e+06	1.75089e+06	1.33108e+06	1.62171e+06	1.77382e+06	1.38669e+06	1.61173e+06	2.092e+06
P14211	767931	805170	788247	885400	922674	848659	632093	739562	847524
P14234	14607.3	7764.92	9424.11	11927.6	17162.3	16453	10056.6	12698.8	8957.21
P14429	8131.7	NaN	3607.06	5827.19	7473.1	5834.11	NaN	5239.67	5284.69
P14434;P14438	NaN	NaN	NaN	NaN	NaN	NaN	NaN	NaN	NaN
P14483	303592	175013	250400	292261	344503	296313	158715	279451	248921
P14576	45515.4	39661	45352.2	49024.8	47165.1	47012.3	48858.9	47001	53049.9
P14685	35048.5	27213.1	26335	29784.9	31065.2	27204.2	34039.5	32482.7	28752.4
P14733	3.00778e+06	2.84955e+06	2.8007e+06	3.13756e+06	3078570	2.99381e+06	2366603	2.80242e+06	2.67137e+06
P14824	125959	104943	98555.5	120888	127035	104015	75676.9	114424	100702
P14869	145089	141163	145858	130336	147727	158432	137998	152291	186709
P15105	5544.09	3731,562255859375	2590,537353515625	4657.01	3661,642333984375	2848,570068359375	4182.14	3842.9	2507.05
P15261	6885.85	7306.94	4000.67	7815.08	4512	3946,697509765625	13791.3	5374.6	4414.23
P15307	170768	120066	105902	148920	130681	111251	114083	119034	102210
P15379	13959.8	13605.3	13091.3	14859.8	13440.1	16598.4	13049.3	15462.9	14536.9
P15530	224058	190090	150701	182941	188932	155212	156389	195776	155203
P15532	223284	250734	323835	239818	237296	292464	273293	242557	312390
P15533	2675,155029296875	4084,704833984375	4755.16	4792.04	4127.76	4969.24	2455,544189453125	4156.48	4078,354248046875
P15535	6050.3	3389,944091796875	3878.71	3791.28	2678.92	3346.32	5571.65	4481.59	3845.1
P15702	6800.65	8842.99	8774.19	8041.72	5681.06	7905.99	7781.99	7852.9	8771.61
P15806	1411,566650390625	1950,2764892578125	1983.62	1256,2650146484375	1471,896240234375	1739.09	1891,7652587890625	1495,517333984375	1957,9871826171875
P15864	4.65469e+06	5.17974e+06	3.9757e+06	4.97126e+06	4706006	4.70561e+06	4.60331e+06	4699511	3.0285e+06
P15920	8201.76	6472.49	5538.97	6181.76	6107.27	5672.87	7535.44	6937.49	4654.44
P16045	34181.4	32447.4	45069.9	30830.2	24109.3	31984.3	18093.1	19670.1	52571
P16054	4354.7	2958,923583984375	3443,055419921875	3667,581787109375	4249.68	1774,975341796875	1351,6788330078125	5295.84	4197.71
P16110	2741,858154296875	2034.76	NaN	3155,754150390625	6714.92	NaN	14652	5873.7	896,3471069335938
P16125	53535.8	28929.9	23280.2	47889.2	51047.7	42570.1	58992.4	33179.4	26310.8
P16254	9811.12	8174.86	10209.6	8271.5	7882.67	9547.44	9059.4	8736.29	9408.38
P16277	10849	11971.8	8456.91	15719.8	13817.9	10002.4	8204.04	12131.8	9252.99
P16330	524654	448702	366648	503048	475207	378418	348132	483867	369836
P16332	10084.2	10738.4	10261.5	8850.48	9174.31	8672.73	17706.1	9315.25	10172.9
P16460	17967.2	12220.9	14517.7	15459.6	14848.1	14440.9	24355.2	15132	15570
P16546	98339.6	94548.2	83176.6	99889.4	97621.8	84735.4	164369	89710.3	84535.5
P16627	7205.09	414.352	4713.84	4541.76	3559.03	7443.1	5830.74	2811,843994140625	4975.92
P16675	14870.5	15231	11804.1	15788.8	14665.9	10821.7	20508.3	15105.3	13378
P16858	2110929	2.05929e+06	1.69795e+06	2.21573e+06	2.07084e+06	2.02347e+06	2.87327e+06	2.14275e+06	1.76749e+06
P17012	NaN	NaN	NaN	NaN	NaN	NaN	NaN	NaN	NaN
P17047	14156.5	12776.5	9895.42	14074.2	17575	10981.4	11875.3	15003.5	10746
P17095	24492.1	23758.6	24424	25792.5	25732.8	28207.5	30866.1	22821.9	21695.1
P17156	55839.4	50112.6	41263	46753.7	47270.7	40105.5	34335.8	50442.2	41142.6
P17182	990689	1.03774e+06	1.01013e+06	1.00894e+06	975240	1.0066e+06	1.91425e+06	1.0555e+06	1.02425e+06
P17225	746019	647507	660927	697869	719649	612184	672047	682953	680014
P17426	16816	13603.9	13601.5	17268.4	16096	15461.6	20082.9	15312.9	15516.9
P17427	13304.7	13664.9	10750.5	13760.8	12974.8	10902.1	21127.7	12675.8	11552.5
P17439	7124.69	9256.27	7324.25	7273.59	8907.49	9055.14	14403.4	7106.19	5872.59
P17563	4880.05	4581.4	NaN	2783.15	3511.18	NaN	14679.7	3762,181396484375	3956,870849609375
P17710	74534.8	68548.7	57787.8	76370.4	70108.6	59736.1	131960	71066.5	59192.6
P17742	1.04772e+06	921802	1.02493e+06	868431	840700	1.03903e+06	762962	902221	1.20252e+06
P17751	473843	400800	427636	402598	385803	390724	652192	418903	457515
P17809	14728.8	22217	19915.1	20709.5	17949.4	17503.5	37161.6	20592.9	16924.4
P17879;Q61696	NaN	NaN	NaN	NaN	NaN	NaN	NaN	NaN	NaN
P17918	476398	485675	571248	420545	422795	536494	459834	458398	729278
P18155	24114.2	20979.9	31763.4	20243.3	17217.2	27501	17326.5	21059.8	32676.3
P18165	2828.28	NaN	NaN	NaN	NaN	NaN	25382.3	1679,3983154296875	NaN
P18181	10385.4	10756.8	6937.48	11490.5	12192.1	9499.33	8947.81	12073.8	13682.6
P18242	13873.6	11830.8	11698.9	15380	13346.7	11571.5	68543.1	13226.2	8114.46
P18337	7184.85	7544.99	4938.48	4730.52	6179.16	4510.75	5819.95	6304.68	4910.75
P18406	10294.9	4090.5	NaN	8676.11	3938,489501953125	NaN	17630.4	6238.41	NaN
P18572	175017	149111	161426	139897	117125	140169	463973	145550	161587
P18608	78193.8	80345.3	82722.8	80627.5	80172.5	86996.5	83277.8	81767.2	73895.7
P18653	13441.8	12133.6	6519.14	11863.2	10436.7	6879.07	19389.7	11747.2	7328.07
P18654	71368.1	50138.4	45522.1	57053.6	53750.1	45986.4	59481.2	58674.2	39663.6
P18760	3.88779e+06	3.28628e+06	3.46236e+06	3.9835e+06	3.68795e+06	3.76399e+06	3049278	3.07959e+06	4.13985e+06
P19001	62804.6	76938.4	1502,6551513671875	68248.8	89657.5	3721.42	234050	75642.5	955.564
P19070	10645.4	12169.1	18848.6	16710.4	21791.2	23872.5	7637.67	12781.8	18000.7
P19096	161879	202065	287181	170610	198897	270107	243246	232326	313476
P19137	32141	18539.9	2098.95	16390.3	20029.4	1165,6707763671875	1.44302e+06	166846	7127.32
P19157	68148.3	59030.5	34657	78454.2	74808.3	39059.3	70918.8	64948.5	60751.7
P19182	1415,2972412109375	623,6286010742188	NaN	1028.79	786,7940063476562	734,1934814453125	441,7439270019531	308.519	NaN
P19253	454439	540508	669592	527233	556025	635843	440584	634259	691241
P19426	9612.74	8383.71	11707.7	9690.31	9102.08	9605.11	9666.84	9007.63	9714.65
P19437	404841	366086	349542	387764	403671	342389	221868	428798	388691
P19467	3528,680908203125	7901.69	NaN	3229,160400390625	3149,453369140625	NaN	129475	5601.74	NaN
P19536	37820.1	57444	37785.3	30984.9	27162.3	24101.2	28316.8	37667.9	30482.6
P19639	NaN	7901.99	NaN	NaN	5898.19	NaN	NaN	8180.71	NaN
P19783	298856	303861	246282	326878	346151	261368	306932	309734	243648
P19973	198203	193734	188658	195750	181206	179396	160114	186511	175146
P20029	1.01217e+06	1.17356e+06	1172693	975729	1.09449e+06	1.07585e+06	1.09485e+06	1.05553e+06	1247713
P20060	25011.4	28648.4	23913.4	26900.5	34515.4	28165.4	22451.1	34138.8	26462.6
P20108	107760	80662.9	81093.3	82098.8	109109	94369.8	94385.4	87123.2	81130.1
P20152	426284	487309	509719	443680	476825	457624	321094	469398	539151
P20444	6616.14	7831.11	6796.26	6682.05	8113.85	5928.91	6974.21	8147.81	6227.55
P20664	7315.02	8361.79	11971.7	6319.57	6886.96	9616.4	5540.84	9604.45	12118.7
P20693	62107.2	49084.2	37201.4	62601.7	48814	48018.4	45690.8	39615.8	33817.8
P21107	747591	372061	615704	521328	494478	554726	630232	540305	689643
P21126	12510.6	10927.3	13195.7	11852.9	10281.8	13266.1	11591.9	11609.1	14537.5
P21271	NaN	1270,9451904296875	NaN	693,8702392578125	839,1607666015625	NaN	5181.7	1373,208740234375	NaN
P21278	2443.42	5274.03	1654,3402099609375	3257,483154296875	2380.79	1154,601318359375	12983.2	3773,112060546875	705,7693481445312
P21279	3898,964111328125	2735.26	1834,9222412109375	4153.84	2540.87	2090.25	7238.73	2444,822021484375	2999.77
P21447	7701.5	11926.9	8182.65	9994.78	9638.55	8109.3	11677.8	10231.6	9176.58
P21460	6937.72	5255.26	5110.26	5186.51	6464.8	5284.17	8658.73	4862.3	4821.99
P21550	4818.98	3903.03	3238,344970703125	869,8456420898438	2886.9	3174.97	4623.95	3360,981201171875	2512,426025390625
P21619	93119.9	93498.5	84698.7	106491	107941	92555	85343.5	89494.5	81339
P21855	82992.8	99561.4	88472.8	89373.1	96490	96690.4	78105	95869.9	86529.8
P21956	12589.3	7365.16	2062,542724609375	10110.9	8005.82	2593.63	31805.7	8346.55	2236,239501953125
P21958	98880.4	69725.6	58190.8	89755.8	89549.7	67020.9	68292.1	81250.9	58995.1
P21981	7645.81	5708.65	3619,645751953125	6831.07	3251,495849609375	2436.79	40441.5	4692.8	2266,875732421875
P22366	12260.2	11663.5	12193.7	12329.9	12104.6	12012	10396.3	11490.9	11199.9
P22437	3864,212646484375	NaN	2125.07	NaN	4203.08	NaN	5569.92	NaN	NaN
P22518	12119.7	13751.8	19302.5	11445.4	12559.1	15036.2	11386.5	13244.3	15850.6
P22682	8123.49	9047.92	8269.36	9204.85	9006.61	8725.4	6576.21	7387.9	9321.21
P22892	19283.8	15394.4	14584.3	17466.1	17075.5	15296.5	23936.4	17785.6	15122
P22907	8386.93	9470.42	11033.8	8648.14	6798.89	8970.3	12452.9	7885.91	12035.1
P23116	198888	206616	277721	188325	192589	251198	223342	228127	285334
P23198	221054	215211	265499	214261	218304	256862	103272	222824	262463
P23249	8480.12	5754.39	5468.93	6446.49	5674.31	4089.09	8533.43	5145.62	6084.21
P23475	7984.62	4641.43	7326.77	7949.49	8763.56	8484.23	8090.07	8077.9	9317.01
P23492	19421.5	15396.4	15033.6	20107.2	18004.2	15071	18028.4	16145.5	17171.3
P23506	5162.99	3678.63	4538.48	5210.37	4690.23	4676.54	3519,237060546875	4893.16	4618.22
P23591	75612	85378	60305.7	76760.4	75412.6	68390.9	115885	80076.5	57572.6
P23611	22256.9	16485.1	20883.9	20837.8	21254	21249.8	13843.6	18764.9	20828.1
P23906	13309.6	10101.7	10818.7	13370.7	10743	10250.5	8055.95	11056.1	11429.7
P23950	15879.5	9596.61	7334.28	12891.3	8908.47	8075.77	13083.3	10073.6	6430.59
P24063	71331.8	65094.2	59493.1	70384	71872.5	65604.3	48667.9	67561.4	68239.4
P24270	86255.4	94650.5	77255.9	91511.5	108078	93374.6	85429.9	93263.9	70885
P24288	2627,711181640625	5108.91	17687.6	4277.99	6151.57	12921.1	2653.42	8276.26	17935.7
P24369	118463	90928.3	115481	118503	120156	126513	135487	106895	137370
P24452	354463	322352	292704	354556	359843	325802	332285	337700	276308
P24472	8251.23	27771.9	2587,239990234375	9177.76	18211.5	NaN	245667	27276.7	2164,791259765625
P24527	119959	100355	95885.8	115801	113508	102819	116946	104597	101660
P24547	209680	218535	295068	209419	199810	287860	161724	223043	333590
P24549	282,69317626953125	1991,2806396484375	831,1117553710938	416,6127014160156	1370,071044921875	240,0245361328125	5122.14	1123,4039306640625	112,01778411865234
P24604	2337,113037109375	2262,284912109375	2013.35	2948,989501953125	3468.97	2809.7	858,2078247070312	2506.47	2038,0843505859375
P24668	63116.8	46786.5	42166.2	70052.9	77405.9	56430.1	40674.1	45673.1	45334.1
P24788	40244.1	39887.1	41109.5	39902.4	41700.2	39763.9	37701.4	38424.3	40452.7
P24860	1821,529052734375	3202,699462890625	6293.07	2140.97	2752,437255859375	5041.02	2742,858154296875	3703.7	8202.02
P25206	393949	448051	550539	388475	426277	538079	392457	489830	652143
P25444	1006051	1.17909e+06	1.29825e+06	1.14503e+06	1.2174e+06	1.34203e+06	1.02373e+06	1.15962e+06	1.41501e+06
P25799	74345	60919.7	58614.3	69347.9	65174	60889.5	51259.9	59861.3	60775.7
P25911	201649	192376	166496	215088	209868	181288	149302	200971	191031
P25918	5358.83	4558.77	7061.66	7171.61	8218.96	9215.94	5299.3	9138.74	8498.39
P25976	119850	125013	124263	128249	151955	136526	91116.4	136338	126844
P26011	3812,797119140625	3853,487060546875	NaN	4760.92	4759.28	2517.77	2453,052978515625	4106.14	2310,362548828125
P26039	195556	196913	197366	187670	203868	192961	168237	204984	203874
P26040	164848	159004	141352	160381	161720	137959	228790	159784	148132
P26041	1.19514e+06	1.15113e+06	1.18554e+06	1.15039e+06	1.17999e+06	1.15095e+06	851967	1.1537e+06	1.24665e+06
P26043	27073.2	25084.4	27420.4	25497.6	24453.2	24598.8	26016	24011.3	27159.8
P26231	3862.34	4394.67	2394.52	4436.81	4096.55	3198,691162109375	50502.2	5651.23	1639,1568603515625
P26323	18728.2	16813.7	17331.9	19521.3	18071.5	17693.6	14176	16865.6	16973.2
P26350	66650.6	14613.2	20975.9	72122.8	53509.8	41971.7	21354.4	22427	116879
P26369	78396.4	68006.1	76581.5	73944.2	84997.6	82384.7	65454.7	75272	82293.4
P26443	252241	188612	155310	261845	282769	199312	191872	222493	188486
P26450	21018.5	22853.6	21068.5	21155.2	20903.3	19196.2	16166.7	22331.2	18646.2
P26516	79468.1	84747	86665.7	88833.2	78534.5	83609.7	88414.3	85926.8	93331.9
P26638	120335	115993	131385	123027	138959	131328	138521	118405	142289
P26645	8310.11	6973.25	5059.02	8272.11	5370.54	4480.71	11121.4	6320	5023.05
P26883	160861	124853	136189	138469	139973	143313	124189	114476	160062
P27046	15067.7	13620.4	11413.1	14662.8	14846.9	10717.8	14394.3	15681.2	12762.9
P27048	6480.54	10652.8	16440.9	6966.42	10005.8	13625.1	6539.52	9838.91	14732.3
P27512	27405.8	24473.5	35795	27171.6	30870.2	37947.4	21373.2	30116.8	30190.3
P27546	52656.3	58098.5	62772.1	52851.3	53008.1	55804.2	75054.9	57222.1	59266
P27577	9364.54	9843.72	7417.82	10340.2	11819	7904.15	6430.28	10212.2	7969.21
P27601	7158.5	5973.81	6947.38	7259.02	9416.06	8311.54	7677.29	7490.06	7578.34
P27612	62003.2	55711.5	55418.3	56134.3	54764.1	55718.4	70394.1	55162.2	59070.3
P27641	71761.7	70015.6	76586.7	72271.3	77536	80511.7	79035.9	73744.2	74296.5
P27659	631948	747597	864169	710078	749979	845496	612812	793774	882490
P27661	31170.8	40410.8	37589.5	34290.7	34774.2	39363.2	44639.9	40400.7	25573
P27773	1.51785e+06	1.54367e+06	1.61405e+06	1.54358e+06	1.65362e+06	1.56185e+06	1.76928e+06	1.5489e+06	1.57383e+06
P27808	3606.41	2940.53	3136,365966796875	3560.33	4162.82	3419,878662109375	3294,552978515625	3789.57	2990.14
P27870	212496	193320	179753	209636	223064	198887	150844	213610	185419
P28028	7832.49	7967.45	6925.43	9268.08	7975.47	7582.9	7752.12	7180.02	6737.87
P28063	180632	186868	231203	201976	191308	210962	126944	185384	249421
P28076	78542.6	61316.8	64605.7	57362.7	53992.2	51964.7	43207.7	49700.2	65661.1
P28078	192472	209740	179731	223258	254799	223789	124715	207485	153373
P28271	23217.2	21500	19886.7	22080.8	24507.6	21604.1	41450.3	23520.5	22000.5
P28312	NaN	12411	NaN	NaN	26672.2	NaN	NaN	7349.06	NaN
P28352	206558	190766	168929	197061	209567	208371	209270	196243	203054
P28474	82493.2	67370	60876.4	79296.7	76359.7	72494.6	70317.6	71778.9	71068.6
P28574	24884.2	19856	23589.2	17776	18298.7	16799.5	20805.9	15571.3	25918.9
P28650	5967.78	4676.81	3867.72	4626.31	4465.04	3546,577880859375	3728,194091796875	5440.96	3232.17
P28656	9040.9	4535.87	9777.8	9983.83	11058.1	10158.8	9653.63	8901.08	13792.4
P28658	6032.87	4223.81	4565.87	5506.93	5189.16	4721.49	6092.29	4338.04	5953.38
P28659	27960	25312.5	22097.7	30991.7	30660.2	24195	23586.6	28665	27803.1
P28660	NaN	NaN	NaN	NaN	NaN	NaN	7377.49	NaN	NaN
P28665	5828.47	5773.8	NaN	3127.38	NaN	3999,104736328125	8903	3800.45	NaN
P28667	62123.7	44842	50726.1	57572.2	44178	46360.1	69044.7	44124.2	48324.7
P28704	8934.42	7208.52	8416.38	11140.3	9755.77	9625.45	5943.98	6305.42	9788.36
P28740	44290.1	39010.2	37883	40502	40719.5	38553.2	45472	38649.7	38703.3
P28741	2241,263916015625	1618,7608642578125	NaN	1303,337158203125	2184.85	1776.24	4319.08	3085.41	NaN
P28798	923,8773803710938	419,3597717285156	1288.53	1712,588623046875	1058,5035400390625	1776,253662109375	NaN	1137,5228271484375	1169,860107421875
P28843	41067.8	35922.8	30345.3	42011.1	44612.6	33747.2	25840.1	38676.8	30571.9
P28867	25368.4	22034.5	21187.5	24593.6	24854.8	22332.5	19859	23605.4	21472.7
P29268	27316.1	3727,893310546875	NaN	33019.3	5025.08	NaN	35901.1	2282.07	NaN
P29341	736485	737051	881855	781920	689462	863141	707276	730578	1.02231e+06
P29351	1202722	1.1419e+06	1.18436e+06	1.15217e+06	1.28631e+06	1261042	833397	1218868	1150300
P29391	145104	190076	225782	129268	167730	197771	129374	190621	181022
P29452	39022.2	34312.5	26432.8	39926.7	40547.3	31432.1	33236.3	36341.2	30567.7
P29595	33168.3	33773.2	31822.3	32291.8	32200.2	34905	23723.3	31323.7	40655.1
P29758	153473	154024	159551	145691	213055	174914	76396.1	197363	191767
P29788	NaN	6510.01	4503.94	5178.01	6315.03	NaN	24699.6	6571.36	NaN
P30115	516,5759887695312	954,6520385742188	NaN	663,7908935546875	95,40277862548828	NaN	11928.9	1292.83	NaN
P30275	1303,7608642578125	6440.49	NaN	1645,042724609375	2891.37	NaN	44043.9	5561.88	NaN
P30285	7522.63	4142.09	6310.83	6952.27	7681.02	7689.11	4634.19	6741.07	8769.25
P30415	4671.12	6018.62	6291.92	6491.57	6634.68	7228.21	4779.16	6997.98	6885.63
P30416	310911	298463	325054	283882	278674	302597	363130	311158	371641
P30677	NaN	NaN	NaN	NaN	NaN	2979,636474609375	4269.43	NaN	NaN
P30681	907397	874274	980772	882379	862332	919063	589244	889080	949570
P30999	15973.9	15651	8115.16	18026.8	18630.4	6994.27	168713	19598.1	8666.87
P31001	7291.35	5706.74	6433.54	634,8375854492188	1778.69	4124.71	9960.89	6061.57	4371.56
P31230	66842.6	65027.3	78431.6	60226.3	59088.1	71153.3	88329.3	69133.8	78713.5
P31266	8384.56	8353.18	8235.43	9369.3	10152	10950.9	7629.98	8678.07	10087.8
P31750	2918,740966796875	2267,976806640625	1628.69	2364.04	2558.26	1669,3287353515625	2195.12	2381,851806640625	2047,722412109375
P31786	474952	428436	624040	483798	545415	589931	258926	617599	809166
P31809	864,6558227539062	NaN	NaN	1401,774658203125	2063.08	NaN	2687.29	NaN	NaN
P31938	28294.3	21825.6	17919.6	24341.3	23349.7	19100.9	18917.6	22174.7	20525.3
P32020	31864.6	22330.5	22194.7	33348.3	28340.3	24040	27473.9	25627.5	24943.8
P32067	134787	136950	147861	137738	136670	142707	125692	147091	147470
P32233	47939.6	46702.7	54761.9	44188.3	42419.2	51761.1	49558.4	50004.4	57940.4
P32261	34729.1	18113.7	15793.8	18022.8	26234.4	19755.4	18102.7	10880.5	7466.46
P32921	28485.9	20851	19568.1	24846	25817.9	18254.3	34266	27610.3	24447.6
P33174	6906.85	9449.21	14188.9	6371.73	6625.19	10870.8	7576.5	9549.06	14486.5
P33215	7831.42	6849.89	7139.59	6973.5	6947.03	6417.19	8528.31	4674.93	6217.82
P33609	22831.4	25519.4	33373.6	20113.9	19990.5	27509	27037.3	27592.9	36470.6
P33610	6959.46	7595.96	9307.85	6194.92	5701.88	7419.14	7206.69	7533.82	10389.1
P33611	14325.2	17705.7	20937.7	13192.8	13662.3	16988.5	14815.7	16416.5	20887.4
P34022	271131	322057	426193	278025	268392	328052	319958	290834	383728
P34152	NaN	604.773	618,6968383789062	952,9259643554688	NaN	NaN	5504.24	730,8058471679688	NaN
P34884	313768	334106	276796	323300	323567	282826	210162	263322	359207
P34902	4096.28	542,3439331054688	4342.25	3300.03	4971.83	2747.35	NaN	3386,498779296875	7310.01
P35123	10390.7	9459.95	9245.23	9960.06	8612.21	9090.54	7656.71	10094.7	9585.07
P35235	37852.4	32457.9	36570.6	31977	32023.8	32742.3	35126.7	34500.8	33145
P35276	5334.24	6611.48	NaN	6211.06	3734,476318359375	2341.92	25245.4	5144.36	1581.39
P35278	89138.7	72896.3	60379.3	88520.3	80766.7	63840.1	81254.6	84161.5	53593
P35279	31563.4	31261.8	26094.1	31126.9	32457.9	25486.4	49486.3	33951.8	25043.3
P35282	53147.3	32114.2	24238.7	38925.6	40105.8	26853.2	36678.1	38238.8	27823.8
P35285	3785,532470703125	2052,439697265625	NaN	3842,222900390625	3345.34	2599,305419921875	2694.55	3465,179931640625	2800,024658203125
P35290	10892.9	12818.8	9615.9	12444.1	11619.8	10046.1	8929.77	10832.2	7734.39
P35293	147527	126919	107608	135446	136234	123249	168126	135922	112701
P35294	2949.99	2979.4	2422.78	3666.71	4219.24	2332,359619140625	3065.34	3389.83	1766,6212158203125
P35329	44951.5	46850	48410.2	49618.4	54242.1	50707.1	30620.7	48666.4	46829.9
P35330	14911.2	18108.7	17026	18988.1	20687.6	18094.1	13890.4	18790.7	17456.6
P35441	5391.98	3309.28	4206.15	2718,864013671875	3596.98	3016.17	5320.13	3027,264892578125	3403.66
P35459	119412	89046.8	68933.9	114603	96611.7	87014.9	60797.5	76301.3	68753.5
P35486	104412	90077.6	86510.6	108235	114035	100669	100738	106626	89570.8
P35505	8252.1	9616.76	18831	8493.38	8283.77	17308.5	7258.43	10282.5	20848.6
P35550	508571	495576	496019	531044	593736	563760	438586	521289	510283
P35564	77398.3	67181.7	70262.8	77254.2	79982.1	66604	63340.4	78669	86239.3
P35585	28649.7	18488.4	22957.7	22561.4	23229.8	23747	17143.2	23176.1	24886.7
P35601	27644.2	31226.5	34889.6	29608.2	27984.9	34632	25566.4	31474.7	33630.5
P35700	874049	703424	811053	779411	749503	825845	1.17536e+06	771600	855058
P35737	13285.4	10639.1	8086.49	11727.3	13272	9098.37	9366.37	11235	7880.49
P35821	55141.5	44475.4	40705.6	48718.7	52031.5	40675.3	38726.8	53878	42030.9
P35831	7000.65	8092.16	6791.4	6409.69	6985.15	6598.87	6083.21	8203.13	7232.74
P35922	2815.6	2460.31	2411.05	2411.5	2550	2160.07	3325.39	2572.06	2848,078369140625
P35951	588,8784790039062	1692,7891845703125	6485.33	874.119	1699.71	6177.86	2625.02	1791.44	6720.22
P35979	1.13184e+06	1.43367e+06	1.89943e+06	1167183	1.36658e+06	1.78815e+06	1.38377e+06	1.48209e+06	1.81718e+06
P35980	2.07503e+06	2457747	3.03253e+06	2162097	2.39117e+06	2.88922e+06	2.35425e+06	2.86288e+06	2.89464e+06
P35991	119217	99076.5	100141	124947	120745	107184	82956.3	109952	95731.6
P36371	204440	167479	129287	186764	189806	141356	147161	164165	138306
P36552	6570.28	5046.43	6994.05	6514.27	7124.91	8862.23	6631.5	6928.47	7889.64
P36916	23293	21852.1	21982.7	23544.2	20530	20870.9	30402.7	21124.7	21557
P36993	20031.3	20490.6	17917.6	17758.3	17252.7	17878.5	23083	18218.6	18285.2
P37040	49313	64261.9	42024	50215.8	59415.8	45872.2	58662	59711.5	42556.1
P37913	83170.1	99871	133819	77799.4	78626.4	110362	78231.6	99680.7	138488
P38060	23975	19249.2	14622	22839.7	24650.2	18819.5	17090	19822.3	16159.5
P38532	13443.6	12645.3	10097.2	12322	11120	9394.25	8627.15	10254.1	10913.8
P38647	671257	784896	783664	700368	736442	761258	859086	724321	747726
P39054	69573.7	57638.3	43197.6	60592.4	60596.9	51028	72231.9	62184.7	50300.5
P39061	1615,554931640625	NaN	NaN	1120,2196044921875	NaN	NaN	23607.1	1993,0191650390625	NaN
P39098	14504.8	16767.8	15704.2	15945	15385.9	15261.4	28954.3	16373.2	14343.3
P39428	4440.66	1558,2034912109375	2023,6422119140625	3041.73	1046,989990234375	1259,698974609375	1488,4031982421875	1616,626708984375	2693.74
P39429	12906.5	14626.9	13415.1	13210.7	14654.6	13930.1	12734.9	13011.7	12434.3
P39447	18029	12792.3	NaN	20996.8	11466.7	1019,5215454101562	230618	14194.5	NaN
P39749	143212	143383	178120	135975	137342	157590	144015	153100	173786
P40124	664725	569721	516359	609566	614324	548959	503312	545020	602350
P40142	1.69467e+06	1.76844e+06	1.94501e+06	1.61373e+06	1.73845e+06	1.86858e+06	1.88708e+06	1.89914e+06	1.89539e+06
P40201	23102.7	22004.1	23160.2	21486.2	21879.2	22385.7	25318.4	21717	22471
P40237	16295	16199	14209.8	18685.5	17199.3	14959.3	16690.1	16668.1	13744.8
P40240	4733.05	3500,849853515625	2823.21	4543.02	4554.09	3368.17	16231.2	3996.2	3098.12
P40336	73654.4	59337.1	62069.3	63128.1	66246.5	57522.5	69829.5	71312.2	67296.9
P40338	4558.7	5813.69	6339.27	5070.55	5525.33	5715.18	4933.61	5800.07	7076.14
P40630	81567.1	107671	86648.6	110670	134639	103307	74941.6	86368.4	90962.5
P40694	4131.72	2854,284912109375	3887,192626953125	4672.96	4323.44	4549.43	8334.73	4737.23	4544.75
P41105	336390	381876	480827	376329	403463	468262	383664	419264	492877
P41216	6597.42	5967.49	4416.11	7813.61	7283.73	5007.22	7481.27	5801.44	4743.03
P41230	2001.61	2768.33	3482,489990234375	2701,740478515625	2763.86	2896.28	2931.9	3211.21	3243,458251953125
P41241	278200	280773	232446	285168	302297	251213	223007	284456	227972
P42125	79073.4	103648	84392.4	89284.4	108828	93207.9	84871.5	99504.7	80463.4
P42128	67287.4	71337.5	66085.3	69927.2	71244.8	65265.3	71079.5	68346.5	61886.6
P42208	40652.7	35106.5	47362.7	40560.2	37386	45635.8	48295.9	39525.1	48931.1
P42209	5585048	5475913	4.95877e+06	5.68e+06	5333166	5155928	3969491	5.57136e+06	4952471
P42225	117950	89892.6	92393.3	102718	84520.2	92033.2	78542.8	89510.1	94822.2
P42227	46371.3	31336.6	23316.2	40362.3	29950.9	23091.7	34755.2	32495	24375.6
P42228	12711.4	5160.29	2109,495849609375	9705.25	4963.97	1948,8060302734375	6406.79	4200.2	1350,531494140625
P42230	37252.1	22961.6	18273.6	30600.4	23169.1	19847.3	27107.8	22378.4	19575.3
P42232	16295.5	8795.78	9626.56	14368.8	12032.3	7253.74	8087.29	6842.65	3633.99
P42567	6948.41	9346.45	10692.6	7428.17	8598.81	9686.4	4989.73	8657.59	9045.82
P42669	18321.5	22508.2	19019.2	20684.7	19480.3	23530.4	20261.8	17603.1	19760.4
P42859	56993.5	45305.3	52095.1	46698.1	55219.5	54132.4	66210.8	57085.4	49982.3
P42932	402834	368673	422770	376466	388794	406038	401243	402990	468012
P43136	7209.63	7033.7	8721.53	6845.11	6036.29	7581.21	9428.64	6145.41	6832.28
P43247	41456.4	37137.8	36875.3	35937	35680.8	34149.3	42267.6	38926	37372.4
P43274	13067719	13532806	10370860	13360987	12666899	11892386	12373931	12675986	8656654
P43275	3.4939e+06	3.87509e+06	3.1103e+06	4.08708e+06	4.06388e+06	3700603	2.89786e+06	4.03212e+06	2.50946e+06
P43276	14674510	15156347	12246582	14763492	14707640	12998923	12646750	14780945	10269725
P43277	2.55605e+06	2.72744e+06	2.18807e+06	2.63958e+06	2.74437e+06	2409318	2.53078e+06	2.58914e+06	1.80624e+06
P43300	251,22999572753906	NaN	NaN	1254,7764892578125	967,6057739257812	648,9945068359375	NaN	416,6206359863281	1122,1832275390625
P43346	12492.4	11133.7	15601.7	12203.9	11737.8	13637	11884.9	12651.6	15561.7
P43406	828.245	3171.74	42730.7	2859,862548828125	501,15093994140625	273,12530517578125	1223,111083984375	391,14617919921875	41200.4
P45376	438125	306880	292094	392934	379636	343758	268675	343433	341779
P45377	3347.61	1820.02	NaN	4620.35	5038.67	NaN	11473.7	3215,022705078125	NaN
P45481	3908.44	4660.53	4626.8	5459.8	5731.54	4635.23	5217.64	3252.74	4921.62
P45591	3375,486083984375	2633,114501953125	4079,470458984375	2383,879638671875	2837.12	3099,520751953125	5644.31	2237,309814453125	3605.08
P45700	28825	28805	27892.3	26646.7	28111	34821	28868.8	30144.7	28647.9
P45878	50730.9	45753.1	47634.2	49746.3	52680.9	63987.9	54663.2	45375	65961.2
P45952	60209.7	54929.9	44011.5	61780.6	64767.2	49844	67155.6	60887.1	42128.2
P46061	65063	72929.3	104482	73770.2	75214.6	100513	73501.7	78882.8	107516
P46062	78837.3	89645.1	85130.1	92463.3	96746.6	90950.7	61099.3	93081.9	83930.1
P46460	111977	89989.6	71576.1	108278	94551.7	74636.5	113462	91541.7	67787.9
P46467	21850.5	17890	16495.7	21639.6	20587.1	17512.9	21185.4	20635.5	18553.7
P46471	148246	141496	147960	135659	148440	141521	150106	144551	154603
P46638	16126.8	10159.1	8911.37	12741.4	16344.2	11692.8	5530.43	13164.1	11493.9
P46656	881.107	1161,0745849609375	NaN	1099,7386474609375	1296.7	1338,4005126953125	NaN	1143.03	911,4169311523438
P46664	31642.8	30504.2	43290.9	28291.7	25936.9	34077	40873.6	32524.4	41080.2
P46718	10043.6	12482.2	15504.7	11964	12607.3	14734.3	8009.69	13386.7	14363.5
P46735	2353,804931640625	1495,2122802734375	NaN	1845,7952880859375	2143,095458984375	NaN	13337.9	2635	NaN
P46737	13264.4	17861.2	13195.7	17275.7	16557	14498.6	13839.8	13915.2	11938.8
P46935	9945.36	11740.3	16724.4	10776	11660.3	14615.2	24637.7	12734.6	17600.3
P46938	NaN	NaN	NaN	NaN	NaN	NaN	8455.06	NaN	NaN
P46978	30275.9	27105.2	22144.9	25031.2	30113.1	23382.3	34587.4	29240.9	22251.5
P47199	4649.48	3291,507568359375	3936.46	5370.52	3751.36	4194.45	21900.8	3119,770263671875	3850,972412109375
P47226	19397.6	15900.8	12940	20279.1	16690.9	13658.6	27341.3	18152.4	13811.3
P47713	29492.4	7893.82	32493.6	33142.8	45132.8	20182.2	25065.7	21253.7	27074.5
P47738	407960	351521	240596	387309	391959	250664	307829	374942	238129
P47740	7036.99	5729.61	3889,941162109375	7530.24	7877.53	5020.73	7320.54	6834.04	4476.48
P47753	360125	375884	338212	357393	414771	383962	400355	370198	382544
P47754	189692	187228	149501	161921	178854	148105	214179	172569	130425
P47757	259784	216707	225068	244983	242686	224497	178249	228211	247025
P47758	23160.9	28889.2	24832.7	25422.4	23065.6	23355.5	34413.3	24544.3	26196.6
P47791	19148.5	21252.4	12495.4	20004.6	19834.9	15107.2	116257	21133.4	12229.4
P47802	65187.5	60921.2	56405.6	61323.5	59824.9	53613.6	75055.5	61658.4	55717.2
P47809	9630.99	8713.47	8184.44	10684.5	10466.8	8881.02	13430.4	10039.5	9478.27
P47811	10357.2	10741.6	9898.01	9828.3	9346.96	8760.04	8173.84	10157.2	10211.4
P47856	25460.3	21673.9	18614.9	22316.7	24777.7	19631.6	30906.9	22929.4	21593.2
P47911	1.29365e+06	1.53309e+06	2.08885e+06	1.3731e+06	1.44371e+06	1.91639e+06	1.37538e+06	1.64901e+06	2.21447e+06
P47915	205315	298546	407126	223684	250173	371063	294501	330388	393525
P47934	1980,1483154296875	3231.99	1945.12	2885,515869140625	2624.87	2122,690673828125	2200.63	2944,848876953125	1398.15
P47941	15843.8	15784.8	16782.1	23373.3	18552.7	17574.1	9214.29	20233	22319.1
P47962	257039	259316	331220	256448	286582	314796	221314	300405	372894
P47963	1.03836e+06	1.37556e+06	1.64959e+06	1.17734e+06	1.27033e+06	1.6593e+06	1.15495e+06	1.43779e+06	1.68372e+06
P47964	185481	217326	270973	215117	213002	267734	196595	239283	351011
P47968	74719.6	67190	77268	62844.8	64172.7	65635	61775	66601	75227.2
P48024;Q9CXU9	NaN	NaN	NaN	NaN	NaN	NaN	NaN	NaN	NaN
P48025	395094	325056	292505	358132	362732	298644	236424	359099	300322
P48036	303112	364333	245477	288630	332091	243547	984369	336552	169700
P48193	5964.08	5354.2	4365.25	6010.76	5942.63	4600.89	9743.45	5437.96	4624.49
P48377	10291	11572.7	13898.5	10247.6	10225	11056.4	13545.8	10651.9	10602.1
P48381	NaN	NaN	NaN	NaN	362,3751525878906	1143,427001953125	NaN	1693.78	NaN
P48410	15230.5	13503.6	9409.16	12926.8	14239.1	9604.5	10400.8	13937	9676.82
P48428	90227.9	82864.5	82117.4	76962.7	79384.2	86176.2	70548.1	74169.2	98803.9
P48437	43188.7	42224.9	43592.7	33096.7	20144.3	41468.7	33078.4	43879.8	31166
P48453	7383.81	6889.59	6115.22	7065.28	5657.25	6332.07	6475.63	6478.33	7630.5
P48455	6415.01	7324.21	8619.16	4970.81	6881.33	4675.66	1615.52	6542.81	NaN
P48678	18210.3	23470.2	7089.32	17661.4	18303.1	5296.41	217739	24641.8	5385.5
P48722	20504.9	18046.7	12548.5	15302.9	16361.3	12030.5	40637.5	16802.4	12214.4
P48725	13353.9	12643.6	13650.3	14047.7	15318.4	14342.7	12135.5	14060.3	13198.8
P48758	74180.5	96356	47137.9	66208.9	87060.2	50966.4	45717.1	86701.6	48712.3
P48760	3449,847412109375	1890.65	2617,636474609375	3516.62	1191.04	2386,339111328125	2553.3	1708.52	2761,007568359375
P48771	55286.9	37005.7	33632.2	53653.2	52679.6	40837.4	17782.4	46406.9	37541.9
P48962	335330	243822	231831	269740	287251	243676	340401	273066	218601
P49025	5462.02	7589.3	12273.6	5447.29	6088.07	9589.87	7274.51	9098.83	12458.2
P49117	10514.8	9960.41	10303.7	10101.4	10891.7	10814.8	10554	10667.7	9797.3
P49135	5112.77	3440.15	3785,790771484375	4202.47	4279.64	3799,611572265625	3398.55	4330.66	3979,427978515625
P49138	3786,284912109375	3723.38	3976,362548828125	3845.57	3632,902099609375	3643.92	2866,598876953125	3513,715576171875	4716.43
P49290	16247.8	12536	10109.6	17174.9	15594.2	11742.3	12152.8	12278.5	6584.01
P49312	423498	391320	496496	401515	368690	440623	334865	406846	538459
P49442	4211.37	2033.12	2355,608642578125	2817.05	2562,224365234375	2426.73	1269.16	2562,198974609375	2909,781494140625
P49443	18969.5	18240.2	12711.8	16186.9	14718.5	12611	21457	15885.2	13764.2
P49452	19065.2	18846	17326.3	18894.2	20833.6	19274.4	16856.7	18495.8	16234.7
P49586	9165.05	10643.6	8125.09	8035.73	8650.92	7161.14	10851.4	9582.11	6890.37
P49615	14403	13853.6	13413.5	14996.2	15515.4	13216.7	15903.9	14796.1	12467.8
P49710	842568	833252	943029	852154	814071	856140	574890	803654	900198
P49717	206435	220637	265718	183338	180440	228578	194145	224958	279163
P49718	318124	320904	460065	296492	333120	412249	313451	380280	494513
P49722	172575	185309	208680	170427	163485	190096	199671	178060	203380
P49769	2096.5	1547.58	NaN	1461,972412109375	1710,8792724609375	NaN	3760.17	591,0316162109375	NaN
P49962	5048.35	3720.98	3780,363525390625	7515.12	4871.91	5585.51	3605.66	4103.37	6803.34
P50096	11521.4	12683.8	14948.1	12461.8	9828.54	12179.3	13817	10201.3	12579.2
P50136	3222,895751953125	5229.93	4194.71	4957.68	5246.48	4487.56	4736.23	4671.46	4045.51
P50171	63549.2	64315.3	48113.4	66834.9	65906.3	50982.7	77077.3	59836.3	47102
P50247	411394	349937	364956	369854	406864	380910	339945	385710	409531
P50295	12513.4	7546.28	7529.8	9881.66	11169.7	7676.51	9963.63	10419.2	7886.87
P50396	19232.9	15652.1	13024.1	16580.9	15194.3	14707.4	11714.7	12923.9	13272.9
P50427	16131.5	13456.2	9867.61	16901.9	17234.8	12453.8	12483.5	13552.3	9731.34
P50429	1184,5274658203125	1339,5906982421875	NaN	875,8793334960938	1670,383544921875	2095.16	61,84306716918945	1836,8372802734375	2334,738525390625
P50431	122834	166871	197703	130318	137888	181500	159460	158176	198435
P50446	3551,746826171875	14713.1	4451.2	1322,0501708984375	4316.48	NaN	3190.95	NaN	1799,8485107421875
P50516	171747	150830	149455	169636	169932	153330	189966	164584	152510
P50518	52595.5	55135.2	53019.8	56099.9	52296.5	51339.6	59066.3	54469	52553.6
P50543	152989	102176	57358.4	165436	71287.3	62996.4	459152	103898	57058.2
P50544	55123.1	47815.2	33170.1	57971.2	57396.2	48342.9	51427.1	55026.7	41200.9
P50580	498584	489454	598251	457001	466388	542692	468143	517987	674590
P51125	32349.6	30665.6	27315	32838	31294.1	29029.7	58412.9	33336.5	26683.4
P51141	2944,315185546875	2692,330322265625	2247,405029296875	3055.63	2035.03	2111,340576171875	2364.57	2231,137939453125	1047,3062744140625
P51150	374714	327992	282391	408504	387949	324434	321342	377651	302768
P51174	114205	98604.4	70395.7	100109	112614	86672.9	136609	105018	65985.3
P51175	21006	19078.8	14886.2	18439.7	21236.9	17808	19988.6	18634.4	12480
P51410	305905	283692	386826	306927	326894	368190	284180	355772	407589
P51432	8194.69	9931	4127.25	8826.32	6753.07	6893.1	58185.8	8718.88	2458.26
P51612	3002,314208984375	2462	3400.73	3201,581787109375	3701,336669921875	3140.11	3295,766357421875	3098.03	2692.55
P51655	9856.16	3709,176513671875	NaN	11662.9	6585.37	NaN	11798.9	3585.77	NaN
P51660	52054.9	52283	43256	48772.9	52105.4	41556.9	62530.5	53395.5	45940.6
P51827	1321,2747802734375	2209,854248046875	2543,566162109375	1631.56	1678.12	1848,971435546875	2505.48	2004,625732421875	1823,6182861328125
P51829	2936.53	3177.79	1669.42	2974,545654296875	3365,096435546875	1962.93	2409.22	3472.08	3093,493408203125
P51855	16763.8	20290.3	15466.2	15945.1	16024.6	13670.5	103975	19704.4	12829.4
P51859	92493.3	79389.6	86556.6	85463.2	80259.1	83726.6	120963	73533.4	79701.4
P51863	55587.4	50578	39559.8	57818.5	62523	46256.1	69356.7	46250.5	38896.7
P51881	1.00573e+06	919189	879820	1.09765e+06	1.2087e+06	1.00329e+06	1.04111e+06	1.02767e+06	921849
P51912	12123.4	9860.32	11731.7	12162.7	14450.9	12922.4	13095.8	8150.47	10954.2
P51943	2989,591064453125	3237.49	3826,931884765625	1846,7791748046875	2283,445556640625	3470.13	1839.35	2011,802001953125	4598.73
P51949	6894.79	6996.07	8356.65	8115.79	7147.8	9719.33	4580.87	6635.7	9297.92
P51954	1743,018798828125	3197,479736328125	6758.56	1798,559814453125	330,75921630859375	332,2624206542969	7722.86	1100.23	2312,448974609375
P52019	1787,956298828125	856,1425170898438	3205.78	2046.34	2612,712646484375	3866,459228515625	3444,098876953125	2767,979736328125	4479.34
P52196	11085.4	5827.4	NaN	11832.4	7702.66	3564,875732421875	52658.1	5492.72	2794,147216796875
P52293	25948.1	47123.3	86066.5	30089.2	38275.4	75316.6	31154.1	47754.3	90775.7
P52332	21709.4	18753.5	17821.6	23420.6	21687.9	18420	16100.5	23931.2	18456.6
P52431	51850.8	50799.3	54547.9	48152.7	44920.9	49153.1	52660.4	49023.1	49594.3
P52432	59603	72328.8	91157.1	61056.3	57276.7	78022.2	73442	66562.9	82086.7
P52479	11212.8	9478.25	9197.07	9591.97	10250	9835.85	12732.6	10269.4	11186
P52480	532169	586126	600540	485080	528188	540346	1.0256e+06	599706	607960
P52482	1531,3441162109375	1454,806396484375	2137	1272,6844482421875	1107,752197265625	1965.15	784,5579223632812	1445,085205078125	2095.51
P52623	12290.8	9849.51	12346.2	12060.8	12840.5	11770.2	6581.98	13759.5	10528.9
P52633	30287.3	22653.8	17553.3	26850.3	26245.2	19571.7	24165.4	26369	17097.9
P52825	18678.7	17688.1	12243.2	18405.3	19417.6	12434.4	28956.5	17057.6	10713.5
P52912	9451.05	12923.8	16043.7	9628.4	10533.4	12413.1	11691.7	12873.8	13466.2
P52927	NaN	NaN	NaN	NaN	NaN	NaN	5848.73	NaN	NaN
P53026	303458	276769	374550	259506	305672	367454	289631	337364	464549
P53349	12084.4	16013.8	15233.4	13070.1	12897.6	14247.8	12480.5	15519.7	14561.7
P53395	53884.3	55070	44702.7	58457.3	60564	49799.5	64286.1	54077.2	39784.8
P53564	2024,1695556640625	2478,458251953125	3283.45	1877,5946044921875	2381.48	2158.81	654.637	2832.3	3310.24
P53569	11732.8	7654.63	9090.63	8559.48	6595.67	8621.06	10217.8	9087.58	11107.6
P53612	4724.49	4654.91	5684.68	3864.2	4103.29	4662.69	6057.62	4793.33	6120.23
P53657	1540.96	14484.1	NaN	1699,3397216796875	7175.09	NaN	29926.7	9395.74	NaN
P53702	5772.19	5589.2	5472.79	7487.91	5775.92	5808.15	4598.36	5242.28	7786.69
P53798	NaN	758.243	1256,8814697265625	1060,5196533203125	473,38629150390625	1790,758544921875	NaN	637,1616821289062	845,9212036132812
P53810	38653.4	37289	35944.6	36849.5	36400.1	34599.8	32889.3	37027.6	35441.6
P53811	29415.9	25706.2	28170.7	24251.2	24162.7	27943.3	28347.1	25338	34803.5
P53986	8797.74	5958.82	7874.15	6115.41	5378.02	5976.64	14983.6	7156.75	7199.08
P53994	9845.07	8255.24	5713.48	8372.87	8803.45	6344.82	12145.9	7678.76	5467.66
P53995	20655.5	19952.8	18516.5	19879.4	18458.5	19374	21946	19502.4	20715.1
P53996	58205.5	101230	169318	73204.7	104895	160411	68708.3	114753	158106
P54071	141392	119224	96452.3	143385	147943	103192	239120	136316	95436.3
P54099	4291.49	1373,9854736328125	6920.37	6911.49	8071.1	NaN	749.943	6073.24	7020.22
P54103	20642.8	18436.3	22771.6	20374.8	19900.8	19848.9	20328.7	18451	22779.7
P54116	6501.95	6848.25	5053.07	5853.82	6961.77	3387,885498046875	18795.4	6259.87	4410.08
P54227	62461	47176.6	98188.1	44368.3	41088	66102.9	27847.1	48774.1	109269
P54276	60522.5	57429.3	58134.8	58035.2	53616.3	54658.7	65695.2	60282.9	59233.7
P54279	1077,9317626953125	2340.49	3444,235595703125	1703,008056640625	1583.96	2749.38	1687,6046142578125	2366,111083984375	2608,534423828125
P54310	11830.3	11856.5	8979.05	11097.9	11809.1	9636.47	9756.98	11047.2	8207.72
P54728	18215.8	15840.9	21255.2	16791	18754.6	19015.2	24757.6	16109.2	23629.8
P54729	15767.1	13157.6	13362.6	15252.5	13577.9	11476.1	14149.1	13474.2	14926.7
P54731	20620.5	17425.6	21281.3	16519.8	17133.3	19296.9	21998.5	18376.4	22057.3
P54751	3491.17	3438,236083984375	4235.13	3694.65	3376.27	3746.86	2738.46	3915,284912109375	3294.11
P54763	NaN	641,1288452148438	NaN	NaN	NaN	NaN	4042,478759765625	NaN	NaN
P54775	85661.8	90255.7	98175.9	83762.9	89256.4	92010.2	77743.6	91027.5	99571.3
P54822	98664.5	96101.1	107630	95361.5	94839.5	100227	96009.2	99024.2	115510
P54823	88664.9	65889.9	77159.1	83448	78436.8	78947.1	71575.5	77876.7	94686
P54923	6739.53	4288.47	4546.22	5608	4124.07	4418.16	5578.11	4737.72	4266.91
P55012	17651.3	13903	9446.11	15439.1	10566.3	7252.52	131160	16328	10491.2
P55096	2865.56	3620.66	2561.19	3459.73	4298.7	2718.34	3196,176513671875	3444.12	3244,954833984375
P55194	52302.2	48988.8	44286.9	55936	53357.1	48567.4	38799.1	49008.8	43625.5
P55200	6613.84	6703.86	9127.06	8376.46	8042.14	9401.78	6431.39	8740.85	8187.61
P55258	22259.5	19266.4	14759.4	21684.7	22163.7	15883.8	18230.1	19412.4	16476.1
P55264	48685	38047.5	36671.5	42025.4	44423.4	35919.3	34452.6	41419.6	37969.5
P55292	NaN	NaN	NaN	NaN	2869.29	NaN	8410.8	3454,809814453125	NaN
P55302	8864.24	8732.5	10228.6	9492.27	6785.52	9299.91	10275.6	7595.42	9873.34
P55772	3447.88	3645.66	2135,863037109375	2465,137939453125	3182,787841796875	1756,8018798828125	NaN	3583.35	1578.83
P55937	5076.72	5355.23	6772.15	5519.58	5224.41	5907.53	6725.06	5730.49	6475.86
P56135	484562	537467	561422	520170	595775	563160	632210	594722	499616
P56183	11310.8	12669.2	17229.4	9836.8	10108.6	14269.5	11759.6	12378.5	17238.4
P56212	9737.96	1163,1199951171875	6061.93	7488.95	8023.31	5073.86	7271.09	6149.33	8307.43
P56213	16182.9	17166.4	15364.7	16539.5	13358.7	17133.2	33707.3	14987.3	15333.8
P56379	27058.9	34927.2	23115.4	27957.4	29644	23950.1	21341.9	28827.1	22461.4
P56380	24373.9	22405.9	22059.3	22996.9	22351	22348.7	32349.3	28138.9	24987.8
P56382	60612.8	54919.4	52802.6	62625.5	62250.9	55897.7	50964	58775.1	54630.6
P56391	26000.8	18642.5	24785	44063.1	44294.5	39385.5	27526	21544.2	25736.7
P56393	33776.9	36601.3	36489.1	39599.3	40764.4	38484.4	43805.3	38710.8	25041.6
P56395	30389.6	46388.8	24563.6	27732.5	37095.8	21977.5	20159.8	36573.8	24443.5
P56399	188730	180396	189936	175475	183414	172807	177995	185188	188385
P56477	47325.4	42357.1	38980.9	44992.1	45012.7	43541.5	25941.6	47404.4	44288.1
P56480	1.9878e+06	1.98123e+06	1.65483e+06	1.81635e+06	2.02864e+06	1.76373e+06	1.84027e+06	1.94808e+06	1744039
P56528	19940.9	11242.1	9145.25	33008.6	35853.2	18613.4	9657.59	12419.8	10592.6
P56546	3485,123291015625	4494	NaN	2097,216552734375	1227.44	NaN	32075.3	4788.8	NaN
P56581	8130.09	5678.48	5310.43	7162.47	6880.35	3983,996337890625	12046.4	6652.31	5503.99
P56654	NaN	1952,999267578125	NaN	NaN	1395,3045654296875	NaN	NaN	1692,554931640625	NaN
P56671	9879.29	8974.03	11263.8	13612.9	14196.9	13713.2	8976.18	12867.3	12785.9
P56677	1361,2266845703125	1939,0653076171875	NaN	1686.97	NaN	NaN	4815.05	1312,2750244140625	1459,2086181640625
P56695	NaN	1147,5689697265625	2778,791748046875	2151,562744140625	4901.7	4113.98	3675.88	2071.47	NaN
P56812	108687	106302	134716	98585.8	92193.6	120181	129929	108162	131608
P56959	233890	230100	259150	247373	220229	243115	168684	241030	278165
P56960	21164.9	20393.8	25045.4	20882.4	22839.3	25096.5	17838.2	23680.1	26613.2
P57016	2951,062744140625	2362,815673828125	NaN	3102.15	2843.59	22589.9	36171	2752.11	NaN
P57080	17235.6	15975.4	15293	16809.7	13783.4	15104.5	12569	17088.5	14687.8
P57716	31069.2	36057.8	31068	31304.1	36026.5	29808.3	38947.7	33011.8	25405.3
P57725	2278,530029296875	1066,9481201171875	820,6541137695312	1677,0069580078125	828,6928100585938	1199,457275390625	740,5714111328125	663,8619384765625	956.869
P57746	17692	16877.4	16995.6	14062.8	16324.9	15653.3	13444.6	17293.8	16974.9
P57759	104874	60571.9	84590.7	100499	101783	96761.1	53832.6	80751.6	94131.1
P57776	373104	411762	520762	361818	354562	428802	419022	371987	512407
P57780	28272.8	21661.1	24094.6	24518	26643.3	23148.9	38484.2	24743.1	28361.3
P57784	74070.7	68261.3	81044.2	70761.2	73731.1	78333.7	62950.7	73622.8	82918.1
P57787	NaN	NaN	NaN	652,4680786132812	NaN	NaN	17458.2	NaN	NaN
P58021	16560.1	12587.9	12412.8	19448.2	21182.7	15478.9	23591.3	16136.1	12007.1
P58044	8988.98	9638.72	17783.8	9221.35	13674	17320.1	8964.19	11388.5	24666.3
P58058	13152.9	11463.6	13811.7	11982.5	10114.2	12606.9	13439.3	11449.9	12794.4
P58064	11281.1	16217.3	18011.2	16704.1	17973.7	17876.8	11543.5	15277	21177.1
P58069	7395.29	7039.05	9081.58	8444.8	7500.24	8939.09	8631.94	9034.75	7649.07
P58137	3162.49	NaN	2714.55	3353,286376953125	3040,477294921875	3305,798095703125	8114.18	3050,722900390625	3120.84
P58158	2569,256591796875	2305.2	1514,4696044921875	2278,027587890625	2336.78	1543.78	2894.55	2433,548583984375	1421,2188720703125
P58252	2.50913e+06	2.38899e+06	2939734	2221807	2.38322e+06	2.78403e+06	2.43443e+06	2.61553e+06	3364376
P58281	18928	14310.4	14719.8	16089.1	15826.8	15223.4	20403.3	16810	15268.1
P58283	2108,449951171875	1993,0506591796875	2560,746337890625	1991,3980712890625	2574,461181640625	3036.79	925.561	2480.29	2448,108154296875
P58389	14748.6	13000.4	12195.8	11728.7	12997	11181.4	12059.7	12257.1	15229.2
P58404	10348.3	9688.06	9285.4	11004	10222.2	10734.9	13435.2	9747.64	9917.94
P58462	65677.8	55903	51136	61352.8	59870	53333.2	39720.6	55690.3	52791
P58466	3473,628173828125	2847.03	3016,218994140625	2703,507080078125	3527,610107421875	2867,256103515625	3060,788330078125	2854,786376953125	2877,936279296875
P58468	29992.4	31526.1	45888.8	28499.5	26668	35662.8	25227.8	32484.8	48926.2
P58501	6833.26	5480.88	5881.58	5926.41	6522.27	5694.25	5739.35	6382.03	6078.71
P58742	7049.6	5911.08	4778.64	4526.03	5480.21	4630.71	6463.79	6697.89	5233.52
P58771	4298.25	1602,4962158203125	3850.33	3928.74	2758,881591796875	2572.72	1137.37	4490.46	2777.7
P58802	5855.47	4641.66	3968.51	6018.97	5498.08	5989.85	4863.17	5925.26	4483.16
P58854	14105.7	14862.8	13819.8	13739.7	14107.6	15553.1	15509.5	16004.6	13561.5
P58871	5192.5	5324.75	4525.42	6081.12	5468.22	5001.08	13864.2	5490.58	4978.35
P58929	25918.8	23220.7	23427.9	26476.9	27487.9	25526.3	22849.8	24553.2	22594.7
P59016	6008.02	5709.97	5154.77	5918.35	6001.39	5131.57	4556.83	6361	5108
P59017	22697.5	22121.1	19901.4	21864.3	22137.1	11990.8	23293.4	20733.1	18740.5
P59110	16494.2	14403.1	14152.8	16700.2	14974.6	13431.9	16099.1	15555.8	15105.1
P59113	2971.97	1792,9971923828125	NaN	2288.25	1494,9661865234375	NaN	14769.8	505,53973388671875	NaN
P59114	25147.7	20402.5	17707.7	30661.3	29260.2	22938.9	19826.2	25104.5	19616.3
P59178	3019,414306640625	2121,294677734375	3594.33	3328.88	3426.36	3892.21	1326,4903564453125	3147.82	3637,774658203125
P59235	15807.4	15747.8	20484.4	15406.2	16336.1	18105.8	11070.3	16023.4	23477
P59242	5508.71	5712.8	6083.52	5954.49	3160,218017578125	834,6040649414062	30137	5941.17	5733.3
P59325	117793	133249	157592	123637	123756	151391	136709	148166	168045
P59328	25932.5	29704.9	39980.3	25210.8	21712.2	28735.9	24517.2	29372.5	42216.3
P59470	2319.25	2117,941650390625	3056,456787109375	3264,565185546875	2811,648681640625	3121.74	1743,2989501953125	2694.28	3412,551025390625
P59672	3624,309326171875	2360,680908203125	3635,229248046875	3409.88	3102,067626953125	2902,472900390625	3374.73	3100,251708984375	3412,412353515625
P59708	83388.3	80205	92908.2	64963.8	80046.6	87712.4	76718.7	78130.4	89463.5
P59729	2768,841552734375	4638.62	4641.26	2646,815673828125	3282,035888671875	3280.43	2648,948486328125	4258.47	4572.76
P59759	5177.17	5025.91	6085.29	4347.69	4711.62	5330.43	4771.3	4532.19	4431.42
P59997	3910,367431640625	4450.11	4816.05	5439.13	5332.84	5227.05	5193.07	5514.92	4543.46
P59999	646084	496577	535987	534510	578725	549874	513539	581401	547680
P60122	328572	320600	338117	336080	341051	349574	338283	332948	348834
P60229	194569	178243	217976	163614	177446	199773	203486	189541	225481
P60330	1687.2	1114,1058349609375	3782,226806640625	1345,445068359375	651,8562622070312	3108.21	1525.73	2343,503662109375	3512.23
P60335	786485	787866	832935	833304	722706	867062	831160	749872	796725
P60521	8591.25	7559.64	7384.85	7462.77	7461.9	7954.75	6419.53	7145.29	10098.6
P60670	26456.8	23286.4	25892.7	26581.2	24790.9	25582.5	28083.1	22411.5	25835.3
P60710	19497.8	30729.7	22802.4	26189.2	19857.2	22580.1	46726.8	28458.7	16711.4
P60762	13601.1	9366.74	11317.9	9846.33	8969.5	11432.9	12877.3	9120.79	11958.1
P60766	535079	495279	475997	603267	656751	531354	426253	572003	468530
P60824	11018.9	10904.8	8687.15	11823.2	10726.6	10081.2	13909.6	10241.1	8534.5
P60843	311763	300537	296743	236183	245200	273143	256513	283404	340129
P60867	291237	361527	424955	314509	331494	400876	296240	353614	430575
P61021	51153.9	44694.7	38193.9	48377.2	42532.6	38654.8	45372.5	42748.7	25587.4
P61022	3957,988037109375	3511.02	2836,984130859375	4284.4	4203.73	2376.68	3391,556396484375	3041.97	3010,851806640625
P61027	92903.8	40224.1	29719.3	72135.1	82806	52865.2	30841	65839.5	41758
P61028	14098.3	11846.5	11920.6	12051.2	10992	13964.1	4835.47	12178.2	12262.9
P61079	39394.4	43791.6	48087.4	43384.7	37884.5	47622.7	45980.3	41978.1	46558.6
P61082	138578	104924	140545	127337	117306	128592	119088	107274	137521
P61087	26495.4	23896.6	27068.7	25262.2	21876.7	23996.2	30376.3	24311.5	27674.3
P61089	466870	371726	456047	460622	427317	436976	416347	394816	477279
P61161	167459	168877	167069	176286	176156	180341	154814	172881	163276
P61164	7454.14	5684.89	5410.57	5711.93	6299.48	4754.72	9547.83	7224.47	4515.51
P61202	13761.3	11662.8	13904.1	12928.9	13949.1	14319.5	12772.2	14073.7	16840
P61205;P84078	NaN	NaN	NaN	NaN	NaN	NaN	NaN	NaN	NaN
P61211	2659.78	NaN	280,6887512207031	1765.61	1933,0648193359375	709,5147705078125	2130,712158203125	2204,654052734375	1136,624755859375
P61219	3749.75	6581.87	6973.93	5991.49	5691.2	6490.63	4617.86	5401.61	9248.17
P61222	147793	121796	135794	137594	127831	136825	146466	119681	143703
P61226	3226.56	3394.43	3478,089599609375	3635,637939453125	2071,274169921875	2769.76	2321.05	3871,844970703125	1861.52
P61255	417424	496629	545967	414800	447451	519414	396318	505460	578768
P61290	154442	131136	196778	137856	133299	183231	147539	136958	217585
P61327	20415.3	21127	27884.2	25711.3	21985.6	19044	25425.7	23774.6	22270.5
P61358	91292.8	86970.5	121804	117427	121534	145842	91371.5	111991	135558
P61406	7323.79	6869.24	6591.2	6041.37	6391.57	5773.92	6699.12	6925.73	5390.54
P61458	3228,792236328125	2415.16	1051,3721923828125	2387.16	3677	NaN	2150,582763671875	4429.4	NaN
P61460	3259,468505859375	3339,974853515625	2461.46	3576,738037109375	3019.69	3056,520751953125	3085,177001953125	3612.16	3192,969482421875
P61514	271607	316651	363496	326335	315249	374420	305490	297923	378757
P61600	11962.3	13616.9	15809.8	11054	12749.9	15120.1	29944.4	9994.22	16358.5
P61620	61579.8	46067.6	42566.8	39831.5	50600.9	41329.1	72925.6	52257.9	34507.8
P61750	106616	151780	109414	133396	141952	130701	254905	157799	86226.4
P61759	23375.6	24347.9	31969.7	23951.3	21724.8	27668.8	21976.5	24209.9	31631.4
P61804	78422.1	56027.4	47793.9	55815.1	62341.4	54122.9	122953	66049.2	37970.9
P61924	26794.4	29283.4	27747.9	24003.1	22630.1	25009.7	35031.7	24449.8	27167
P61957	44770.7	44311.9	45411.3	41072.8	38158.9	38716.7	48780.3	38903	45524.2
P61961	2814,392822265625	2047,6324462890625	2484.84	2021,149169921875	2306,483154296875	2157,502685546875	1533,0765380859375	2656,934814453125	3082,797607421875
P61963	11231.2	11314.6	10493.8	12133.2	12607.8	10076	11521.9	11861.8	10919.1
P61965	39139.7	25453.8	26944.6	35715.2	36772.4	33102.9	31841.3	33849.7	32992.9
P61967	10170.9	9325.4	10530.7	9331	10432.3	11050.3	14511.4	12616.1	13612.1
P61979	1.54371e+06	1.62399e+06	1.5729e+06	1.57981e+06	1.56545e+06	1.57527e+06	1.55078e+06	1.54837e+06	1.58596e+06
P61982	340386	361555	360877	331040	319604	313085	428597	316539	347680
P62046	14868.4	8167.52	8410.74	12446.9	12268.7	8532.17	11060	10268.1	8548.6
P62071	20970.3	13788.7	9818.14	18700.7	19071.7	12414.6	20676.7	10099.3	13197.8
P62082	531039	429802	626014	537223	591076	625929	314155	590716	761902
P62137	186180	187492	182356	197937	197217	181942	191822	192724	193042
P62141	62940.6	49498.7	40993.3	59566.3	53840.1	42048.9	40390.1	50469.2	46891.9
P62192	124716	138168	156547	131585	134990	146109	126585	141246	151922
P62196	43325.8	42462.5	41424.2	39399.7	40138.7	42072.6	41838.4	40844.8	42727.7
P62242	321308	356585	430140	344101	370881	422959	321481	377115	420250
P62245	458131	442194	466890	398733	479636	535409	382255	519633	588575
P62259	286840	250107	254855	225011	251720	225014	252421	254227	313445
P62264	1.29855e+06	1.39356e+06	1.98533e+06	1.29484e+06	1.46133e+06	1.7853e+06	1.174e+06	1.53399e+06	1.99005e+06
P62267	355235	391590	460533	391085	403187	453968	313304	447572	488705
P62270	987597	977704	1.21436e+06	975902	1.03591e+06	1.16416e+06	886667	1132358	1.42756e+06
P62274	118368	113638	195832	140040	144675	200635	92659.6	147009	256402
P62281	1.26935e+06	1.52461e+06	1.92384e+06	1.47374e+06	1.48667e+06	1.79549e+06	1.23589e+06	1.61939e+06	1.89592e+06
P62301	273958	213296	304122	278315	295508	342745	219954	336220	416482
P62305	19974.4	16837.2	25213.8	26589.2	20333.6	20603	26810.7	25973.2	20720.1
P62309	22812.2	28779	32825.6	22633.2	22027.3	30457.3	20860.2	28952.2	29036.1
P62313	10653.9	10305.5	13291.8	13514.2	10866.2	13110.6	7934.51	12346.7	14922.8
P62315	334962	237993	357016	329595	329645	357822	94341.4	340456	410128
P62317	250587	235776	256843	257814	226262	244125	246669	234753	284861
P62320	273994	140839	227955	240214	259078	249839	161327	228793	302730
P62325	6468.94	6419.93	6653.03	6624.54	6135.5	6433.58	3909,649169921875	5859.84	5825.17
P62331	14028	10821.5	8097.3	13120.2	12723.3	8928.66	10856.6	12098.2	10215.8
P62334	89350.3	74873.4	83881.2	79167.7	82335.9	87175.5	70086.4	82191.3	93600.7
P62340	4278.35	3744.36	3033.17	4775.4	4984.54	4099.81	2516.39	4525.9	3931,533447265625
P62342	6703.28	167,21546936035156	NaN	6584.72	7841.32	3610,213134765625	217,66885375976562	5759.44	1231,4730224609375
P62482	8095.61	6259.1	6250.15	6968.78	8661.02	6260.52	4250.78	7836.43	6813.95
P62627	128222	123642	144231	107466	99416.8	122575	166448	123833	125674
P62702	308649	331847	417648	366654	392669	446998	301888	375320	455154
P62715	6355.89	5173.63	5253.42	7520.08	7085.36	4055.11	9010.13	6522.62	6183.66
P62717	159439	177500	222350	205157	219549	230969	171337	210246	232255
P62743	39576	37393.8	35517.7	35792	35476	34509	44429.7	37933.4	33679.3
P62746	991,7587280273438	NaN	344,38116455078125	1333,8055419921875	1201,7674560546875	NaN	1739,3621826171875	1792,5965576171875	540,9876098632812
P62751	260296	347717	464030	286132	310799	442981	249234	370382	475850
P62754	1002745	1.14596e+06	1.41095e+06	1.07119e+06	1.14863e+06	1315489	960433	1.20604e+06	1.51503e+06
P62774	15283.8	6305.55	11587.7	6954.3	8868.46	8746.84	NaN	8694	16558.5
P62806	76893360	72826976	57280560	83276544	94484392	81957320	57154204	68414176	50113544
P62814	162708	172803	167521	157123	163072	149325	193017	159718	158754
P62821	29115.7	26235.1	21071.2	28055.2	25909.1	21960.2	39123.3	28859.2	22437
P62827	1.58688e+06	1.44078e+06	1.72993e+06	1506678	1.56427e+06	1651851	1.17068e+06	1.67748e+06	1.68643e+06
P62830	873749	1032616	1.28271e+06	972041	1001430	1.26962e+06	837760	1.07311e+06	1.41369e+06
P62835	7212.25	6519.03	5580.44	7413.19	6555.36	5962.13	1730,5980224609375	7783.86	6082.35
P62838	35588.2	37546.7	41155	37305.7	37937	37970.3	19613.6	37853.2	39734.5
P62843	79782.2	87907.5	123221	85706.7	88413.3	115941	86822.4	96152.2	130661
P62849	84570.9	113076	144675	111337	112964	158546	93874.5	128210	152177
P62852	1.27188e+06	1.31199e+06	1.7781e+06	1.2912e+06	1.47601e+06	1.79868e+06	1.27543e+06	1.54758e+06	1999600
P62855	633394	692183	680987	701167	806942	812299	653869	690182	877314
P62858	135750	183839	222179	148914	158111	232571	164396	175208	252385
P62862	191193	252219	380924	241308	249740	366088	88053.6	308458	466253
P62869	15242.4	16153	23356.6	17212.3	15517.8	21151.2	14399.1	18334.8	27673.6
P62874	144924	139399	139971	143335	131505	138006	165369	133614	132057
P62878	7201.94	8656.72	7462.38	7732.17	8501.72	8810.59	9056.63	8027.07	10848.1
P62880	33458.7	33908.3	29401.5	36651.3	39777.4	32886.5	43559.3	32082.2	34116.4
P62889	279870	298732	359623	299293	308417	379984	228841	297547	425325
P62892	51602.4	54497	96036.8	67661	57115.1	88850.8	11833.8	86024.2	116593
P62897	10535.3	8685.43	9455.51	11419.8	8793.64	8059.76	9577.46	8632.02	11480.1
P62900	949920	1.2983e+06	1.65494e+06	962749	1.04234e+06	1.45077e+06	1.07667e+06	1.28841e+06	1.56109e+06
P62908	499832	438300	478932	444392	494068	506047	477102	511896	543472
P62911	62411.9	73220.1	88335.7	76937.6	81410.1	93270.8	31335.2	94354.2	101220
P62915	11861.9	11581.5	14395.7	12126	12435.9	16188.7	8501.93	12904.2	13726.9
P62918	1.01198e+06	1.29218e+06	1.62949e+06	1.08674e+06	1199579	1527577	1.18804e+06	1.29602e+06	1.59489e+06
P62960	8432.47	10897.6	12228.3	8541.76	7421.59	11230.1	12630	11100.1	14556.4
P62962	181010	107937	128745	179954	171872	162001	111209	117622	151647
P62983	114190	128985	155189	118831	123706	154250	102250	125551	171712
P62984	7813	10086.9	14041.7	11037.6	10740.8	16861.2	10485.8	9274.32	13331
P62996	63198.2	62592.1	67667.1	60663.8	61077.1	68904.7	39623.8	69542.9	70681.3
P63001	65994.2	16946.8	53000.6	76269	85402.9	55440	NaN	62470.1	75915.6
P63005	21885.5	18050.5	17163.3	19635	19377.5	18151.2	14363.7	20986.7	20520.2
P63017	5.61776e+06	5035527	6020452	4.65265e+06	5.04479e+06	5.37732e+06	4.46761e+06	4.99307e+06	6653223
P63024	6898.43	8205.06	5043.07	6678.42	8330.53	7149.5	8349.38	8150.61	6604.74
P63028	48100.2	38337.3	59601.7	42301.8	38747.3	55660.5	26312.1	38984.3	76341
P63030	12422.9	13366.4	10792.3	13563.2	12564.4	11167.9	14880.5	12954.7	10857.9
P63037	66843.9	65313.7	84918.8	64442.1	68371.3	85674.7	73368.7	69976.8	80823.7
P63038	1.67636e+06	1.96865e+06	2.01217e+06	1.73248e+06	1.87563e+06	1.9213e+06	1.92089e+06	1.85606e+06	2.00294e+06
P63073	53231.8	42466.9	49983.5	49906.6	48875.8	49351.8	49904.8	53228	61693.8
P63085	221182	196296	231755	191944	174612	215750	263837	207795	215862
P63087	43060.3	48361.9	48470.2	47715.4	51116.9	48477.6	45591.5	49940.3	50056.1
P63094;Q6R0H7	NaN	NaN	NaN	NaN	NaN	NaN	NaN	NaN	NaN
P63101	672932	616537	507714	553919	581162	528319	698657	570806	557478
P63154	47776.8	41459.3	46120.1	48700	47297.2	45745	39139.7	45239.7	47521.1
P63158	902717	829723	905074	919543	910201	905924	582962	891428	820121
P63166	111637	89015.7	94672.5	93262	94969.3	102527	96839.9	90285.5	104999
P63168	4973.35	3355.21	3296,029052734375	2718,529541015625	3391.63	3010.12	2923.08	1416,3641357421875	5932.92
P63213	38667	45268.2	43058.4	50446.7	57911.1	49074.6	19706.4	49014.6	45582.4
P63242	19125.4	15305.7	19876.8	16711.4	12449.6	14527.7	17150.7	16220.9	29471
P63254	102206	104176	115952	133164	139812	142554	93895.4	105163	125706
P63271;Q9Z199	NaN	NaN	NaN	NaN	NaN	NaN	NaN	NaN	NaN
P63276	357770	426009	534250	394137	440458	509003	374959	450806	570629
P63280	41516.7	24851.9	31857.5	45720.4	44369.2	39541.5	14777.4	26632.2	40697.5
P63321	8794.12	6505.49	4733.79	7806.8	8562.73	5747.36	9769.97	6722.75	5982.24
P63323	217000	195188	276652	256134	259275	300980	187027	195944	390231
P63325	248855	200602	242373	223001	269254	270954	211289	228268	340445
P63328	32585.8	33694.1	34704.5	30236.6	34100.4	32710.6	25947.6	36150.6	33706.4
P63330	7253.35	6599.29	6509.52	8002.64	8380.51	6971.41	8417.06	7162.62	8048.55
P67778	632850	641641	612681	628199	654246	613481	722431	625493	580196
P67871	11256.3	7617.33	10225.6	10383.3	10432.2	12263.7	6227.75	8296.76	12776
P67984	1.3146e+06	1.36468e+06	1.77231e+06	1.28932e+06	1.40335e+06	1.66661e+06	782565	1.38063e+06	1.92179e+06
P68037	29820.9	21740.3	29710.8	29055.1	24480.9	28883.1	24367.4	23055.7	32528.7
P68040	631064	569064	707490	606966	627183	745633	569019	675331	798201
P68134	4907.3	4276.56	1101,0357666015625	2332,717041015625	1449,9927978515625	2053,296142578125	14048.9	2829,966064453125	993,1868896484375
P68181	16475.5	13796.1	12102.7	16728.5	17654	14945	12566.7	17348	14328.9
P68254	80064.7	70664.2	64093.2	67557.4	70667.6	63432	81997.4	63106.6	72205.4
P68368	100661	89478.2	79149.4	96050.7	85544.7	88280.9	79053.7	87758.2	87202.4
P68372	395199	322419	410212	425466	425748	403160	177848	407219	460014
P68404	112262	103720	95685.1	110867	116046	103768	90242.6	105930	90762.8
P68433;P84228	NaN	NaN	NaN	NaN	NaN	NaN	NaN	NaN	NaN
P68510	378053	289553	241861	274244	268741	235043	366981	273430	273224
P69566	6244.3	3417,707275390625	4974.55	4699.27	4513.54	4642.92	4841.84	4738.14	5959.58
P70122	85828.5	71669.2	73736.1	77567.3	78122.3	73766.3	82947	73966.9	83531.1
P70124	2694.18	4686.31	NaN	4166.74	5509.74	NaN	66383.2	7662.42	NaN
P70168	340983	295930	335674	283966	275902	320277	354522	316026	361146
P70182	3015,538330078125	2789.11	3421,468505859375	4063.22	2746.33	2316.51	3515.23	3513,849365234375	3134.19
P70191	5523.55	9332.11	9603.12	8159.86	10851	10796.2	5409.32	9633.98	7604.65
P70195	53589	58770.3	78571.6	52646.2	50176.2	71535.1	71556.8	58440.3	78153.9
P70196	1252,780517578125	1624.73	1588.28	1381,424072265625	1676,2818603515625	1748.02	2201.63	1627,0548095703125	1431,3035888671875
P70202	6519.51	5061.26	4868.5	5229.59	4393.69	4223.02	9213.34	4278.99	4555.54
P70206	NaN	1775,307861328125	NaN	2870,897705078125	NaN	NaN	1786,6199951171875	1828,4449462890625	NaN
P70218	76262.1	77244.7	73567.8	81568.4	87871.3	78622.2	46653.8	85832.1	77802.1
P70224	104065	96165.3	92309.5	169852	172333	135176	77219.6	97182.7	97750.8
P70227	31844.6	25963.6	17862.8	32852.5	31729.8	22834.9	31230.3	28890.3	17292.5
P70236	6179.63	5593.85	3548,748291015625	5694.37	5976.65	3082,749755859375	2034,1842041015625	2814,462646484375	3995.43
P70245	17996.5	15703.3	13164.5	19841.4	22053.1	15495.7	20958.3	17878.1	13139.5
P70268	32321.7	29734.7	24832.3	31851.6	32845.6	26417.3	30375.2	30551.4	24979.8
P70271	NaN	NaN	NaN	NaN	NaN	NaN	10449	NaN	NaN
P70279	34168	35145	45327.8	34551	35488.3	45278.8	35076.6	36987.7	43624.8
P70280	11741.4	8910.36	14652.8	12220	11672.1	16020.6	13193.3	15187.7	12075
P70288	6943.82	5183.61	6074.75	7017.66	6263.35	5662.13	7091.85	5506.99	6363.26
P70290	20259.9	23209.5	15173.6	21551.6	19181.7	13900.2	25650.7	19007.7	14379.8
P70295	24658.5	23682.9	18030.6	26875.8	29136.1	23349.2	24057.4	26890.4	18808.5
P70296	101989	60851.8	84142	74599.1	76038.3	74854.2	43852.6	65168.7	94140.4
P70302	14374.5	17284.7	15089.1	17373.9	18150.4	17036.6	13739.9	17849.3	15381.4
P70303	20844.2	20498.1	17918.4	23709.6	25842.5	23140.4	27364.8	24694.6	18596.4
P70315	75689.7	80507.6	87020.7	72168.6	73500.4	74535.6	52552.8	75673.6	78227.1
P70318	28142	26120.2	32551.6	26004.2	26778.9	31646.1	17383	29724.4	30986.9
P70333	22455.8	20695	18642	27872.6	26065.4	19266.7	17241.7	22476.7	19125.3
P70335	21308.1	21439.3	21205.4	21075.8	19568.1	20951	22964.6	20631.2	20234.4
P70336	12903.3	12215.8	13462.5	11431	10946.1	12651	18622.8	13536.3	13140.8
P70347	2931,429443359375	3145,078369140625	3326.84	2822.54	3303.98	3248.4	2375,614501953125	2930,034912109375	3134.07
P70349	9489.23	7319.73	11705.9	11772.1	9720.92	10138.8	9749.1	6332.64	13319.7
P70351	3211.23	5703.91	2831.31	5625.87	5562.74	4092,239013671875	NaN	4318.2	3261,875244140625
P70353	121693	61316.1	96530.8	111223	191757	103007	32182.2	111213	130134
P70362	22692.5	22899.4	23360.2	19497.9	20307.5	22148.9	16871.2	21969.2	24775.2
P70365	4290.19	4756.99	5521.71	4108.74	4150.1	4891.83	1427,3717041015625	6256.76	5052.82
P70371	7852.17	6973.81	5482.12	6662.71	6275.99	6622.52	11677.6	9161.94	4959.83
P70372	482160	368852	384580	485313	467751	417029	413490	444937	450869
P70388	44488.5	39688.2	41621.2	41800.1	40761.2	41588	48894.9	41684.2	40177.1
P70398	43025.6	36658.3	30072.1	44086.4	41311	31656.7	45731.3	39550.1	34308
P70399	6720.56	6185.45	5830.82	5742.94	5584.5	4729.03	5901.1	5533.17	5810.89
P70403	3574.63	2708,839599609375	2753,222900390625	2976.99	3287.14	2623,977294921875	2982.94	3139,627197265625	2855.4
P70404	18652.3	10975.9	11237.6	16313.6	13243.3	11908.8	19298.9	14644.7	12255.3
P70406	9217.61	6976.55	3877.07	10559.6	8595.07	9103.04	421.865	7569.98	NaN
P70407	7273.14	22808.1	18937.9	10993.2	10871.5	19838.2	39351	6460.97	5187.63
P70419	NaN	461,64471435546875	NaN	NaN	503,4837951660156	NaN	14808.6	684,4732666015625	NaN
P70424	NaN	NaN	NaN	656,6047973632812	NaN	NaN	5927.04	NaN	NaN
P70429	42805.1	41441.2	36118.3	45643	43441.6	36042.5	34500.5	44054	33740.7
P70441	172283	209584	185242	187345	191537	163667	236286	211820	175519
P70444	35961.8	30472.4	44331.4	34662.6	33456.4	42518.9	28644.2	31298	49141.6
P70452	29765.5	26498.7	25859.2	26824.4	25765.5	21513.3	39357.8	26398.3	23510.6
P70460	331626	289453	227900	367224	344038	275857	261100	302597	245186
P70658	6978.15	5455.98	4348.94	9103.9	8033.26	6275.41	5197.51	5668.89	4977.77
P70670;Q60817	NaN	NaN	NaN	NaN	NaN	NaN	NaN	NaN	NaN
P70671	22545.5	18131.8	19869.2	18831.9	19610.6	16564.4	17230.4	19934.6	21284.9
P70677	66769.5	63358.4	74679.6	56513	45837.6	58043.5	96503.8	61682.2	77239.4
P70695	1781,1217041015625	NaN	7,835119724273682	3893.2	4741.12	NaN	70876.9	5346.6	NaN
P70697	19459.5	19835.3	19212.3	28852.2	24843	22418	25232.7	20448.7	23695.4
P70698	62505.8	50607.6	61738	52635.6	47208.2	59010.9	67876.2	51808	69968.1
P70699	4039,728759765625	6063.73	8040.44	4175.64	5869.66	7042.74	6762.43	5401.26	5278.62
P70700	26165.5	27612.3	33154.9	27352.2	26785.8	33252.4	27337.5	28853.2	39052.5
P70704	5896.49	6540.72	3560,907470703125	5388.05	5455.81	3981.22	5137.29	5480.19	3847,771728515625
P80313	467213	449719	529154	445392	445234	503015	469086	478471	557909
P80314	539143	526269	582461	511455	531478	581441	504348	543074	644789
P80315	173391	153364	166879	152938	156300	165523	154562	157653	176980
P80316	469226	442606	509197	434345	454442	505443	421868	466892	531518
P80317	193601	199092	245691	183205	201753	232641	170590	208159	245672
P80318	1.32295e+06	1.213e+06	1.3921e+06	1157473	1.25006e+06	1.29403e+06	1.21206e+06	1.24029e+06	1476007
P81069	24369.7	25670.1	29485.1	22392.5	26026.1	26306.6	17730.4	26696.4	27564.2
P81117	11987.8	15480.1	16913.9	14991.1	15468	16494.9	18111.7	13752.8	17033.4
P81122	2170,948974609375	1921,5975341796875	2622,525634765625	2397,982177734375	2349,899658203125	1639.31	5650.8	3119.86	2063.81
P81269	9529.47	9224.77	10017.2	10168.5	7203.24	11097.8	9127.17	8601.52	10056.8
P82343	11198.2	9788.98	7294.54	11371.4	10400.5	8854.35	11525.6	8577.89	6643.9
P83093	3023,295166015625	3791,199462890625	3672.91	4070,587158203125	4109.33	3683.49	4203.39	4558.05	3824,169677734375
P83741	49566	40915.3	49726.4	46966.5	42882	42131.1	50768.5	44282.5	48569.1
P83870	18075.3	14906.1	27862.1	23855.2	28442.7	28963	18573	20495.4	27967.8
P83882	244750	298529	400935	253280	280606	369225	286546	311963	396411
P83887;Q8VCK3	NaN	NaN	NaN	NaN	NaN	NaN	NaN	NaN	NaN
P83917	82926.4	67664.6	74943.7	78512	71276.5	68923.2	53241.9	58106.1	83501.2
P83940	47062.3	40151.6	54974.1	42300.5	37247	50105.9	19073.2	34889.3	52789.2
P84084	57253.1	51837.7	41225.7	50567.9	41788.1	37006.9	71245.8	44211.7	39336.7
P84089	449915	182830	415090	367116	397924	448357	26614.9	421833	539767
P84091	58752.5	53698.4	53997.5	57211.3	58850.2	59036.2	79704.8	58920	53089.2
P84096	181643	178353	146994	184436	200749	156392	169627	175385	141940
P84099	427855	553258	725635	446250	485066	675095	534081	587705	689822
P84102	4521.96	2092.06	5120.6	4209.46	4531.95	4389.53	3588,418212890625	4517.39	5096.8
P84104	183260	188158	210874	196258	187786	207568	189160	187329	211280
P85094	6021.53	4704.71	5157.89	8593.57	8918.01	7300.42	2617.63	6840.01	5799.83
P97287	46878.9	48561.6	47688.2	41346.2	39557	44107.9	37633.6	42390	49002.9
P97300	9237.67	8451.8	7836.21	8609.5	8790.78	7730.19	13049.2	8704.89	8173.82
P97303	4959.2	3541.9	3201,665771484375	4563.8	3591,051513671875	3358.9	1383,383544921875	2711,337158203125	3554,663818359375
P97304	7340.34	4998.54	5040.62	6696.23	5332.92	7560.15	5952.4	5595.11	7673.27
P97305	1622,7442626953125	5005.53	1149,1151123046875	1849.52	2112.95	1073.26	1262,9351806640625	935,1718139648438	1749.36
P97310	198545	207589	264343	180452	186809	233081	203283	222429	286979
P97311	238753	260871	303924	224494	220580	284086	230443	258641	343835
P97313	9285.59	7514.31	9006.33	8909.26	7871.17	8614.15	10105.1	9257.41	8797.21
P97314	17,273012161254883	NaN	NaN	1285,8111572265625	473,0992431640625	NaN	NaN	107,39497375488281	272,6396789550781
P97315	12320.3	9719.76	9753.91	11269.3	11676.1	9485.69	8976.66	9269.19	12415.5
P97329	3433.86	4152.7	7253.23	2929.44	3637.64	5646.43	3500,577392578125	4411.88	7839.29
P97343	1606,1656494140625	741.24	NaN	800,9647216796875	1037.56	NaN	1021,1436767578125	960,2116088867188	850,4702758789062
P97351	443074	463479	517380	444696	481441	500921	388525	455309	578278
P97355	31544.5	25064.7	29291.8	31628.9	28964	29719.1	21407.5	26266.7	27931.6
P97360	10619.1	7682.53	8907.38	8010.22	6276.04	6948.58	13258.2	8755.85	8619.1
P97363	8561.57	8321.91	6190.37	9020.22	8428.02	5432.3	10929.8	8785.1	5182.89
P97364	3900.84	4478.6	2470.6	4506.39	4301.72	4121.96	3460.93	3604,752197265625	2915.16
P97369	31639.7	27285.2	27044.9	34512.1	28320.4	27472.5	25325.7	29307.9	24010.9
P97370	40988.7	32369.1	39528.3	40893.7	40761.8	39230	29098.6	38238.8	44944.2
P97371	84991.6	57448.8	82476.6	84382.1	71256.2	74486.6	59853.2	69224.3	95166.8
P97372	162636	129052	133362	136523	122717	125806	110777	134754	137155
P97376	18577.1	15106.3	12918.9	18916.5	18398.3	13785.7	12794.7	17574.6	14340.5
P97377	21711.5	22485.9	29258.8	21981.9	22982.6	25923	14519.9	26692.5	28922.1
P97379	19653.9	27739.2	32798.7	26356.1	23313.9	37285	35950.6	27101.1	39361.7
P97384	68688.7	63664.1	50115.3	64590.9	73959.1	52824	93652.4	65751	49274.4
P97386	23132	19149.3	18927.3	21978.9	21495.8	19740.7	23984.3	20425.5	19788.1
P97390	8716.12	6982.9	5360.07	7503.42	7487.13	7391.88	9187.41	7710.41	6856.28
P97412	3824,442138671875	3149.49	3080.77	3730,173583984375	3594.88	3099,889404296875	2924,932861328125	3245,540771484375	3685.26
P97429	84554.6	152747	21851.5	72366.8	104449	23933.7	375657	111631	19687.4
P97432	2251,675048828125	NaN	2177,491455078125	NaN	NaN	1586,8748779296875	1998,2222900390625	NaN	1456,0914306640625
P97434	1973,5604248046875	NaN	5090.06	1524.22	1528,5743408203125	16387.6	7252.47	2073.72	NaN
P97440	10472	7112.85	12068.8	6699.23	4948.41	9668.89	7821.7	6864.04	10584.8
P97449	1584,413818359375	4926.8	203.507	1817,215576171875	3527.15	NaN	1666,6351318359375	2936.47	NaN
P97450	6884.29	3858,891845703125	6482.77	8247.13	6967.66	9635.03	2217,375732421875	4326.21	7431.76
P97452	31071.4	32735.2	37248.9	33502.4	34273.8	39188.7	28555.1	34454	42742.4
P97461	711845	812306	944126	738671	776037	862153	743474	816688	969535
P97465	15937.1	13956.6	16375.4	17314	16673.9	16766.2	15593.6	14391.4	15344.9
P97466	11293	7470.04	7556.57	14231.2	18880.5	14327.3	11340.4	9600.15	6922.69
P97470	15588.5	16621.2	19602.4	15025.9	13933.3	17134.7	20990.6	17127.7	18505.6
P97471	6542.32	3524,174072265625	4709.5	8902.62	11744.9	7265.97	3497,419189453125	8330.17	10371.8
P97473	NaN	2591,854736328125	4271.67	3344.94	2654,623291015625	3884,597412109375	3335.58	3170,211669921875	3665,373779296875
P97477	NaN	67,73429870605469	343,8890380859375	1,124400019645691	83,07181549072266	261,28729248046875	NaN	83.9928	817,4344482421875
P97478	7247.29	7749.36	7275.67	9455.19	8967	7158.6	8068.37	7382.42	9760.3
P97480	6263.71	4457.49	4180.99	4939.44	4004.08	3244.11	5105.6	4694.36	4100.69
P97492	8724.03	11580.9	11452.6	10656.5	12065.3	10705	6280.74	10338.6	7215.82
P97494	17507.1	15972.2	15162.9	15833.4	16786.4	13729.9	18080.6	17132.9	15825.9
P97496	36954.1	38076.1	42758.8	35701.9	38331.1	46064.9	42417.4	39589.4	49968.5
P97742	48204	43199.2	26704	40818.8	42940.4	25987.2	45378.5	39790.1	21728.4
P97760	65935.3	76768.4	84292.2	62094.4	71960.7	73602	66684.2	70071.3	75417.5
P97762	1674,5684814453125	2173,722412109375	1802,0157470703125	2084.7	1877,8199462890625	1965,3563232421875	1119,1900634765625	1670,377685546875	1542,3956298828125
P97765	10441.8	7873.26	9145.13	10725.8	10555.3	9616.91	9363.48	8874.99	11027.1
P97770	31470.7	28527	29664.9	32722.8	32247.3	29685.8	32955	28338.6	29393.6
P97789	9353.24	9877.54	11793.4	9344.03	11093.5	11580.8	10004.5	10771.5	11919.2
P97792	572,2664794921875	439,5222473144531	NaN	232,6583709716797	359,8443298339844	NaN	7094.18	809.855	NaN
P97805	NaN	NaN	NaN	NaN	NaN	NaN	3129.76	1035,639892578125	NaN
P97807	52342	61026.3	59095.9	55916.8	63444.1	61694	54580.1	61627	55878.7
P97814	6719.25	6669.4	4810.32	6408.46	6555.87	4787.72	4894.81	5821.78	6154.26
P97820	1125,0604248046875	952,8102416992188	708,7898559570312	1061,5958251953125	1186,1585693359375	671.797	882.764	1119.65	1605,553466796875
P97821	5381.11	7404.64	9394.78	9118.88	11432.6	9490.1	4227.53	8236.49	9801.29
P97822	31307.2	36105.6	32453.4	34576.5	33174.6	34043.5	36327.1	33375.6	33565.7
P97823	38403.4	44260.9	41958.4	39330.3	38062.8	38600.8	41766.7	42824.8	38096.8
P97855	133830	163050	235529	131124	142868	213255	145835	164946	250588
P97864	2574.56	NaN	1647,6971435546875	1730,352294921875	1393,843505859375	1011.87	2837,211181640625	1885.31	2303,309814453125
P97868	4307.84	4723.92	4024.57	4449.4	3866,894775390625	5367.55	3704,832763671875	5129.73	5024.8
P97872	7811.05	23840.6	6514.88	10569.9	24392.4	8700.94	7651.98	18937.7	5940.38
P97930	26496.4	18315.2	31742.4	30584.4	28061.1	32271	27594.3	28730.3	33420.3
P97931	1991,6221923828125	962,0741577148438	2242,948486328125	1874,650146484375	2031.19	2122,020263671875	1130,0606689453125	2200.43	2086.74
P98083	9092.17	7589.24	7229.88	8154.45	5352.71	6550.31	7064.18	7697.88	7675.94
P98192	13384.9	10980.8	8889.29	12638.2	11528.4	8675.79	14994.3	10993.6	8839.24
P98195	6968.72	6339.77	5491.18	6070.27	5736.77	5360.92	6642.44	6693.95	5619.47
P99024	691083	698260	1.03049e+06	682953	691124	877282	697485	693797	974297
P99026	133734	98602.2	125615	127382	127317	132565	90985.1	107687	135484
P99027	31027.7	24720	32377.3	30787.4	26790.5	33529.1	9210.64	24455.3	57853.3
P99029	66520.2	28211.4	29471.7	57498.3	49235.1	34765.8	35499.3	46213.7	41853.4
Q00196	78266.8	66431.4	76233.3	67718.8	65813.7	69771.7	60817.3	67142.3	73001.9
Q00420	19878.6	22190.5	20563.3	25085.6	23604.6	20750.3	19138.3	20565.5	22859.9
Q00422	21023.5	19757.6	18859.9	22626.6	22925.4	18473.8	17093.1	18195.5	19910.6
Q00493	4221.29	3081.78	NaN	2282,568115234375	3938.8	2030.62	3331,294677734375	587,3838500976562	2242,999755859375
Q00547	1092.45	454,1900939941406	2078.62	1053,317626953125	677,6445922851562	1272,834716796875	NaN	1061,629150390625	2452.67
Q00558	3200,069580078125	1103,1458740234375	2191.02	1624,5792236328125	1553,6783447265625	559,9893798828125	1138.22	1408,7515869140625	1886,7884521484375
Q00612	143899	143471	129784	149891	153369	129765	204938	157097	142697
Q00623	11626.1	13834.6	10368.5	11734.7	18863.8	17847.5	3035,665283203125	9599.3	10179.7
Q00651	15102.5	14344	6587.9	14133.8	15911.2	7242.16	9644.93	14274.8	8052.13
Q00899	10667.8	7648.56	8726.69	11099.2	12448.1	8023.49	8178.5	9829.21	10429
Q00PI9	165633	156832	130808	192488	200191	161793	179609	165942	133014
Q01097	5738.68	4202.04	4304.62	4783.2	7524.18	2811.46	NaN	7138.71	6974.91
Q01147	10965.2	4251.67	7258.95	8797.04	9861.21	6825.72	10041.9	8684.59	6831.26
Q01237	12921.4	24109	32196.2	18400.2	20098.6	30094.5	13875.1	25380.4	34710.4
Q01320	78428.6	73655.6	112028	63931.6	59781.9	96679.9	67300.2	84884.1	131766
Q01405	13342.6	13900.3	12472.4	12582.5	13181.1	11293.9	20202	13735.4	11354.5
Q01730	10269.7	8157.68	7800.48	10716.1	10461.4	10041.4	8701.65	8624.09	10801.8
Q01768	166323	94799.1	162707	134647	137455	156577	149883	128464	203931
Q01853	471798	492776	582390	456902	476564	539905	548420	506749	616450
Q01965	8365.68	6757.38	7016.23	8078.11	9659.36	7748.93	5498.72	8122.98	8594.36
Q02053	301654	300991	275594	304370	318842	285417	310749	307218	263839
Q02248	11261.7	4703.41	NaN	13905.5	4751.81	NaN	116765	5960.03	735,9909057617188
Q02257	4046.72	5494.37	7855.9	3163,252197265625	3211,200439453125	2964.55	31051.1	4270.24	4651.11
Q02395	2901,259521484375	3723.3	4291.95	4764.41	4489.14	3899.89	2917,180419921875	4691.62	4635.25
Q02496	NaN	NaN	NaN	NaN	NaN	NaN	11415.1	NaN	NaN
Q02526	3681,596923828125	3313,848388671875	2125,217041015625	3458.68	4107.58	3693,522216796875	3259.02	3481.68	3226,957275390625
Q02614	6478.46	7319.09	8680.76	6632.1	7465.74	7400.07	4967.32	7666.7	8573.07
Q02650	13136	16017.2	17447.5	15452.4	14301	15106.6	11552.1	14976.7	16851.8
Q02780	NaN	950,8803100585938	NaN	NaN	NaN	416,01470947265625	2034,534912109375	NaN	NaN
Q02819	70612.4	59867	63800	69589.2	67352.1	62796.3	95815.3	66314.3	63817.6
Q03141	4046,284423828125	3586,531982421875	5116.1	4795.66	5581.08	6362.56	6625.3	5733.19	5724.95
Q03145	4876.38	928,7950439453125	970,5994873046875	2567.85	1385,601318359375	NaN	19634.4	1823,026611328125	1038,3604736328125
Q03147	5373.16	5863.69	6118.89	5517.36	5425.21	6215.39	6496.79	6071.75	6579.9
Q03160	3089.74	3029.51	NaN	3081.06	2375.22	NaN	15358.6	2912.37	NaN
Q03172	1320.07	NaN	946,6978759765625	1388,153564453125	NaN	NaN	NaN	666.262	NaN
Q03249	11977	6254.46	13141.5	11260.9	14747.3	11738.1	12801.1	11697.1	12901
Q03265	3902855	3866895	3.37994e+06	3.84591e+06	4228070	3.52588e+06	3.81426e+06	3.99295e+06	3.42525e+06
Q03267	43849.8	48277.1	55690.3	42084.7	43115.6	45430	31516.2	43331	53740.3
Q03347	12503.2	12226.2	8857.43	11795.6	12675.9	9296.29	10384.9	12264.5	8828.62
Q03958	13832.3	13531.6	19513.1	13417.7	15757.8	17775.5	9493.5	16719.7	23586.4
Q03963	11759.4	10013.6	13640.8	13696.5	11839.4	11181.7	18403.3	13359.6	14318.3
Q04207	51947.1	41374.3	37062.9	48744.3	46704	35614.7	47587.7	47181.1	34994.1
Q04447	9606.03	12078	7249.11	7732.16	10859.3	8028.53	NaN	11168.8	5220.63
Q04692	4013,537841796875	4228.08	4935.81	3836.04	3221,507080078125	4838.73	3596,956787109375	4261.97	5237.69
Q04736	4492.26	4478.17	NaN	4465.99	NaN	44442.4	24941.1	NaN	NaN
Q04750	87957.7	98710.1	100485	97876.2	102254	102943	90862.9	96777.5	106773
Q04841	3875,360107421875	3979,991455078125	3197,771728515625	3943.09	3960.65	2975,391845703125	2950.97	4053,539306640625	3697,857177734375
Q04863	5318.89	5633.25	4658.9	6315.16	5462.3	5139.22	5348.2	5049.41	4836.44
Q05144	1.06986e+06	583544	741962	1.27433e+06	1.26509e+06	921866	514372	883716	814751
Q05512	32142.8	28690.2	24660.1	30389.5	27951	23769.9	40269.1	29241.6	24947.7
Q05793	9229.42	4007.36	170.37	7694.82	4790.98	NaN	138160	11247	NaN
Q05816	4677.7	5719.34	5673.67	4216.56	5072.33	4110.83	3879.35	3856.85	6689.01
Q05920	28760.4	20071.3	16859	25898.8	20934.2	16500.4	113916	21620.6	15858.9
Q05921	2354,945556640625	3246.23	1905.69	3004,351318359375	NaN	NaN	7289.59	2080,886474609375	NaN
Q05CL8	41373.5	42764.9	48672.3	41806.6	45020.8	45822.9	41564.9	44195.2	48328.9
Q05D44	55230.4	55098.2	60846	54978.5	54760	59737.5	59176.2	56635.6	64828.2
Q06138	2678,364990234375	2745,139404296875	2732.4	2649.61	2294,100341796875	1509,652587890625	2561,723388671875	2627.9	4333.54
Q06180	15173.8	12423.3	11365.6	13474.6	13745.8	12788.5	14383.3	13930.1	12852.5
Q06185	214419	224179	189061	222416	222007	196710	183295	222697	193611
Q06649	5368.15	5371.26	4229.61	6159.01	4859.78	4250.21	3629,572998046875	4305.18	6028.29
Q06890	4706.15	3963,638916015625	2236.46	5308.18	4162.49	3911,125244140625	38545.5	3294.14	2350,114501953125
Q06986	NaN	12337.9	29580.8	13063.9	17937.5	14673.7	NaN	16000.2	18284
Q07076	98606.8	94834.3	72660.1	91898.8	98701.4	74866.7	153359	95276.7	74814.8
Q07113	16810.6	17255.3	14604.7	18737.9	16426.2	15538.7	35379	15621.4	13787.2
Q07417	19978.4	15572.5	10249.4	18781.5	17717.4	12502.6	17841.8	17706.6	12163.3
Q07797	NaN	1666,3197021484375	NaN	1683,4583740234375	779,9640502929688	NaN	21499.1	1507,599853515625	NaN
Q07802	9586.99	9242.37	8723.69	10464.8	9211.76	8536.35	7944.54	9827.48	9994.1
Q07813	26529.1	18745.7	14495.2	19961.9	20392.5	15450.4	28759.7	18784.7	14994.4
Q07832	3645,791259765625	4827.55	7487.45	3181.83	2682.4	6439.75	4368.3	4551.57	9219.91
Q08024	64121.2	57872.1	67339.4	60009.9	58582.8	61616.7	47087.8	58394.9	66270.5
Q08093	84107	88863.2	76396	104312	101987	83352.4	73275.3	88860.6	76929.3
Q08122	1475,4215087890625	390,43682861328125	2244,910888671875	1557,357666015625	2323.46	1715,1258544921875	NaN	1409,129638671875	4391.52
Q08288	19532.3	16588.7	23328.3	17870.5	15363.8	22717.6	16114.5	19108.6	26170.1
Q08376	2537.24	1733.55	1932,7723388671875	2449,593017578125	2436,597900390625	2013,047119140625	2565.8	2059,308349609375	2246.69
Q08481	14258.7	12823.6	11082.7	15700.3	14612.7	11819.5	9392.46	13020.7	11378.6
Q08509	2334.05	1272,824951171875	NaN	2884,043701171875	2101,090087890625	631,0198974609375	19900.6	2428.63	NaN
Q08857	29551.9	36633.1	51413.5	35791.4	42959.2	59817.4	24606	39023.1	61880.3
Q08879	1982,0997314453125	2874.15	2850.69	1911.72	2645.16	NaN	37533.8	3092.8	2829.61
Q08943	142428	122294	148542	137841	146140	146629	126119	137913	162248
Q09014	304145	165311	121339	222228	184344	128344	162782	169653	114048
Q09200	15767.9	14909.7	12768.9	15961.8	21703.6	15551.8	11503.7	16120.1	13154.3
Q09XV5	17178.8	17089.7	17623.5	16681.3	15825.4	16239.4	16868.8	15526.3	16829
Q0GNC1	4403.18	2966,136474609375	4539.78	3811,104736328125	2620.87	3581.84	5896.56	3767,834228515625	4507.77
Q0GUM3	27625.2	24111.4	18897.5	24098.9	19566.9	17950.8	20403.6	20889	19257.4
Q0KL01	10330.6	482,5848388671875	9263.19	442.691	1397,5045166015625	6625.15	NaN	592,8014526367188	1991.4
Q0P5W1	3898.97	2046,800537109375	2453.12	2330,553955078125	2219,869384765625	3371.11	2464.47	2476.08	2636,567138671875
Q0P678	36850.5	40061.9	43490.4	38870.5	39005.3	39990.7	37771.3	40087.9	39787.5
Q0VBD2	2337,592041015625	2954,240966796875	5772.21	1841,3560791015625	2101.38	5428.32	1953,658447265625	3161,341552734375	5822.04
Q0VBK2	NaN	4549.49	4095.44	1346.1	NaN	2063,768310546875	7160.18	1444.42	2188.71
Q0VBL3	13703.6	13109	13004	13574.7	13886.2	13055.1	12694.6	14219	14193.7
Q0VEE6	3300.87	3139,098388671875	5197.4	4219.58	5995.72	5620.63	3438.04	5142.19	5112.17
Q0VEJ0	4719.8	3491.44	5163.88	4506.31	4067,170654296875	5417.71	NaN	5583.85	5258
Q0VG62	467,3126525878906	298,3367919921875	1242,916748046875	299,1410217285156	669,3133544921875	1053,0941162109375	NaN	645,7405395507812	1422.37
Q0VGB7	3637,631103515625	3242,680908203125	3476,096435546875	3268.98	3247,082275390625	3797.99	3069,564208984375	2514.44	3920,864990234375
Q10738	55307.4	9833	NaN	41675.2	8973.98	NaN	56613.5	4701.63	NaN
Q11011	62484.4	60440.1	61753	57064.1	55719.6	57889.3	109151	61986	61423.5
Q11136	25725.3	25692	28301.3	24048.5	23836.9	24369.4	29031	25877.9	28323.5
Q148V8	768,3389282226562	NaN	NaN	927,2991943359375	489,3280334472656	NaN	10780.5	981.256	NaN
Q148W0	NaN	NaN	NaN	NaN	1356,617431640625	NaN	12869.1	1908,7657470703125	NaN
Q149F1	3361,207275390625	3784,708740234375	4787.8	4701.1	4295.61	5116.17	4737.12	3291,592529296875	5085.18
Q14AI6	4302.88	4489.03	3559,184814453125	4857.51	3745.56	2760,300537109375	NaN	4523.25	3721.33
Q14AX6	8614.41	8750.47	9325.75	9111.07	8727.38	9335.79	5798.05	9563.08	8617.52
Q14B71	4397.43	4911.83	9847.09	3440,264404296875	4049.42	8171.37	3446,648193359375	5366.84	10587.7
Q14C51	11418.4	11020.3	11350	10834.6	11413.8	11609.5	12944.9	12201.4	11335.3
Q14CH7	10149.7	11026.4	10314	10913.3	10445.6	10862.5	11899.7	11239.4	10161.1
Q18PI6	20370.7	18277.4	14680.7	22073.2	19020.9	17806	14862.8	19704.8	15167.9
Q1HFZ0	100097	80105.8	90835.7	92458	91623.8	95388.3	92460.9	88875.8	109044
Q2EMV9	24682.4	20951.1	22113.3	23340.5	20958.2	20292.3	22561	22949.3	21579.1
Q2KN98	2592.37	3655,538330078125	3516,113525390625	3232,224853515625	2590.25	3856.7	3692.95	3553,655517578125	4192.97
Q2NL51	19516.2	22503.7	21397.8	19480.5	18086.5	19478.9	25755	19295.9	15483.4
Q2TB02	15691.5	3409.35	3688,040283203125	3764.52	NaN	3266,614990234375	5586.12	3179,020751953125	2024,4561767578125
Q2TBA3	26659.4	29081.1	23960	30800.4	30808.2	25340.3	25720.8	28867.1	24518
Q2TBE6	3480.17	2591.88	2094,753173828125	3669,408447265625	1932.7	2784,244873046875	2194.84	3752,270263671875	1827,921142578125
Q2TPA8	20825.3	17945.8	14298.4	19705.2	17403	14962.7	21874.8	16508.3	11821.2
Q2VPQ9	3047.3	3324.86	5814.86	3782.08	5815.42	6288.34	1628,3297119140625	4457.35	6609.83
Q2WF71	2877.41	2634,844970703125	2556.22	1532.29	2073,259033203125	2832.81	1744,0938720703125	2518.79	2558,744873046875
Q2YDW2	8455.18	7529.63	11910.5	8352.81	8308.17	10761.6	7517.04	8021.68	13784.4
Q31125	18789.5	17831.4	11667.8	16187.6	17581.5	11742.8	22677.7	16090.3	11796.7
Q32NY4	1609.84	1425.2	1074,381103515625	1602.69	1579.72	1555,8065185546875	2028.53	1796.19	1563,261474609375
Q3B7Z2	7894.86	7895.73	6104.92	7388.19	7320.93	6221.86	7980.05	7139.21	7602.43
Q3KNM2	9504.73	8810.31	8258.65	12157.2	11060.7	7394.23	16074.6	9567.1	9741.66
Q3SXD3	12830.8	12204.2	13687.9	13444.5	13055.9	12716.1	12961.8	12084.6	15877.8
Q3TAA7	7983.47	7123.02	6231.28	8050.02	7698.93	6313.66	7227.14	7794.29	5951.51
Q3TAP4	3472.35	NaN	2427,243896484375	3289.29	2258,308349609375	1704,773681640625	2295,324462890625	2121,595458984375	1666,1724853515625
Q3TAS6	3656.6	3274,916748046875	4046,084228515625	4547.39	4234.85	3896,760009765625	4581.75	4313.28	4149.34
Q3TBD2	97358.1	92648.4	81915.8	98795.6	109702	83201.7	64930.5	97350.5	75877.1
Q3TBT3	31215.3	28980.7	18574.3	35677.8	36699	26984	30599.6	29438.5	18841.1
Q3TBW2	10753.5	9711.04	11654.9	10928.8	11384.6	9843.46	14310	7923.91	10472.7
Q3TC33	8128.42	7347.6	6071.93	7937.09	6979.57	6611.07	7757.4	7102.28	5844.46
Q3TC46	20696.3	16488.8	19198	17785.2	13976.9	14471.2	17498.8	18314	20892.3
Q3TC93	3896,722412109375	5729.22	2584,173583984375	4235.83	2787,264892578125	3509.72	5990.95	4227.21	3996.74
Q3TCH7	3643,148193359375	3682,561767578125	2838,879638671875	3395,557861328125	3126,041259765625	1734,3394775390625	7277.96	3379.8	2552.45
Q3TCJ1	22223.9	22553.4	22587.9	23154.1	25090.6	20745.5	24221.5	21934.9	21333.5
Q3TCN2	4854.15	5682.33	3824,486083984375	5223.47	5213.31	3512.23	NaN	4216.17	2870,854248046875
Q3TCX3	4998.63	4419.41	5806.63	3888.48	4796.6	4836.93	4400.38	4904.2	5656.1
Q3TD16	1814,6180419921875	1491,600341796875	1030,4195556640625	2191.88	2103,665283203125	1132,0892333984375	822,7156982421875	1803,656005859375	1323,4200439453125
Q3TDD9	9787.71	9995.2	8796.61	10267.1	10692.2	9199.18	8621.65	10608.8	9930.53
Q3TDN2	29480.6	25505.3	23141.1	29879.8	31194.4	25975.6	20543.5	28665.7	22808.4
Q3TDQ1	22193.6	20087.4	14390.8	23523	24301.5	19225.5	27606.8	21458.8	17507.7
Q3TDX8	6892.97	4685.67	3974,978271484375	6922.5	5007.2	3667,623291015625	7961.43	3947,023193359375	5625.2
Q3TEA8	170836	164142	134038	207341	225512	174872	143777	188858	129946
Q3TEI4	5310.59	4482.65	3530,044189453125	4512.1	2878.43	2796,859619140625	6563.09	3175.38	4204.58
Q3TFD2	7424.19	4390.25	4475.82	6881.4	7792.71	5074.31	5792.56	6233.3	4766.46
Q3TFK5	4573.17	4397.79	6977.96	4227.6	3373.47	6039.07	4235.56	3465,786376953125	7425.24
Q3TGF2	26635.9	19162.9	24421.4	24094	19137.6	24762	12030	22455.5	29024.2
Q3THE2	680977	644461	659971	777138	819796	733157	641831	736451	673589
Q3THG9	11255.1	15255.4	21113.6	12532.8	13026.3	18994.7	10849.8	17221.6	21974.8
Q3THJ3	8451.24	8383.52	11341.2	10173.6	9913.56	9886.1	4537.62	7409.79	13457.7
Q3THK3	95615.9	95819.1	110019	83559.4	89871.1	101653	109249	96389.2	111867
Q3THK7	100749	84342.3	101613	85367.5	85635.2	86443	90647.3	91380.8	110533
Q3THS6	165173	172556	239590	163708	178478	225926	118811	201703	244033
Q3TIR1	12517.1	13979.3	12022.9	13808.1	14404	13513.5	12433	14698.1	11710
Q3TIR3	17641.4	19355	19008.3	18640.7	19525.8	18889.7	16688.7	20653.2	19086.4
Q3TIU4	26417	27527.2	25119.4	23981.2	26003.7	25946.6	28962.6	26581.7	23040.1
Q3TIV5	20548.4	23482.7	29203.7	21976.7	23972.7	27280.2	21101.8	23933.8	28685
Q3TIX9	95446.7	93146.2	94347.8	90956.2	96994.8	94908.9	103228	101592	94024
Q3TJ91	3793,500244140625	3089,850830078125	2650.85	3561,168701171875	3162.67	NaN	14918.2	4466.64	1617,6251220703125
Q3TJM4	2990,182861328125	3130.82	3455.7	3625.65	2780,449951171875	4182.28	2509,468505859375	4707.93	4121.84
Q3TJZ6	5598.62	6011.35	4212.17	3213.04	5183.01	4938.88	7317.78	5915.93	7247.89
Q3TKT4	66190.8	63906.1	62768.3	64820.3	66889	62408.9	64362.8	65422.2	67383.4
Q3TKY6	3128.15	2852,596923828125	2975,671630859375	3230.46	2827.97	3473,246337890625	3103.8	2774,277099609375	3270.01
Q3TL44	7619.59	5463.59	5525.65	7631.92	6893.56	5824.36	8067.37	5794.39	4889.42
Q3TLD5	2951.77	2681.77	2918.33	2492,489501953125	2532,058837890625	3132,817138671875	2767.77	2624,512451171875	3519.07
Q3TLH4	66485.9	63243.2	82038.1	59546.5	56037.8	73032.1	75924.8	65189	79226.4
Q3TLI0	3932,710205078125	3708,376220703125	3153,067138671875	4235.17	3535,900146484375	3337,024169921875	3469,630615234375	3511,464111328125	2928.8
Q3TLR7	2857.56	5557.3	9276.1	4379.14	3285.95	6876.37	3753,989990234375	4678.79	9232.78
Q3TN34	NaN	NaN	NaN	NaN	NaN	NaN	4872.12	NaN	NaN
Q3TNH5	2134.08	2116,402099609375	2402	1845.88	1625,5233154296875	2080.76	2292.36	2076.03	2384.25
Q3TPX4	15804.7	13706.1	12321.9	13227.5	13828.7	12718.9	13217.1	12486.9	11822.7
Q3TQB2	5579.26	4984.53	4175.4	5931.92	5904.21	4804.93	6298.63	5581.16	5085.98
Q3TQI7	3484,512939453125	2561.77	3247.11	3192.3	2631.75	3233.6	2020.52	3067.97	3757,281982421875
Q3TQQ9	2055.15	20454.4	7046.71	8540.61	12207.2	10189.9	NaN	13863.3	23112.3
Q3TRM4	4383.34	2869,855224609375	2942.2	4252.3	3847.6	3311,586669921875	8875.62	3660.75	3156,595458984375
Q3TSG4	19447.8	20190.5	18902.5	22822.8	21023.8	21484.8	25039.4	21244.8	19693.5
Q3TTA7	9248.8	8811.22	6868.15	9250.69	10010.5	8263.06	9016.87	8711.62	8823.23
Q3TTY5	39185	117081	82253.7	12378.7	44292.5	27553.2	20936.1	18654.6	83854.1
Q3TUH1	6278.15	7485.19	5547.37	9538.93	9840.13	7025.62	8153.86	8494.65	9134.38
Q3TUU5	15470.8	12695.6	19164.9	11878.3	12767.4	17176.1	11091.3	13905.9	17231.3
Q3TVI8	17387.8	12632.8	13297	14857.6	21210.4	13597.4	17183.5	15583.1	13840.6
Q3TW96	42185.5	41909.1	34803.8	37756.7	40236	33986.3	45313	41380.6	34457
Q3TWF6	18971.4	20714.5	20940.9	21220.7	22020.7	20409.8	21871	21423.7	22496.7
Q3TWI9	5139.93	5100.55	6076.76	5451.13	4744.31	5352.2	5237.32	3836.8	6279.17
Q3TWL2	12289.1	12373.6	12206.8	14459.9	14774.9	13283.9	13753.9	13326.9	10505.6
Q3TWW8	244049	294275	310116	264760	297799	303752	265409	292622	281927
Q3TX08	10457.6	9385.54	16502.1	9534.13	10555.4	14586.1	13141.2	12418	15877.2
Q3TXS7	180132	177031	173700	156760	166399	168695	178731	174338	183548
Q3TXU5	3746,615966796875	2587.72	3469,459228515625	2655,880615234375	2513.45	3111.64	2246.67	2527.01	4955.96
Q3TYA6	2666.7	1827,4337158203125	2397.36	3184.83	3213,394775390625	2216,490966796875	2137.22	2686.11	2879.8
Q3TYD6	1807,6016845703125	1664.1	1964.25	2047.11	1889.77	1863.44	5687.82	2310,820068359375	2586,031494140625
Q3TYS2	96655.8	65869.8	42591.6	73348.3	75831.6	63124.9	55918.1	71551.1	43825.8
Q3TYX3	16494.4	16432.5	17921.6	16183.8	17263.4	17917.1	11092.4	16598.1	20344.6
Q3TZX8	29458.4	35719.1	45221.1	35137.9	37525.7	42587.7	35537.6	37330.2	41057.7
Q3TZZ7	16025.8	12899.9	11562.2	16235.5	16207.9	12260.3	22866.2	14908.5	8626.72
Q3U0M1	4401.54	4201.07	5099.77	4791.98	4162.01	4057.42	5625.45	4607.34	3649,807861328125
Q3U0V1	775175	817786	850092	749613	780902	846209	788865	767925	864414
Q3U0V2	5074.31	5601.3	5196.26	6541.37	6441.23	5276.02	6038.39	5575.85	5734.51
Q3U108	6057.6	4315.79	4383.13	5501.24	4480.57	3740,564697265625	4783.27	5934.67	4266.31
Q3U155	4751.45	3454.55	5650.58	3982,684326171875	2900,784423828125	5937.54	NaN	4061,344970703125	5483.02
Q3U182	25171.5	11900.6	22113.9	17237.8	18584.2	22053.5	2584,481689453125	17966.2	25542
Q3U186	36191.5	29076.3	30159.4	32704.9	36262.4	30079.4	37489.2	32843.7	30450.9
Q3U1G5	31913.8	29393.7	32097.2	32670.6	34934.7	32161.3	30574.2	30592.1	27404.6
Q3U1J4	222471	188165	194973	191830	168217	187243	259159	189988	189927
Q3U1N2	6169.1	7615.94	9199.63	7737.94	7621.98	8783.92	10457.9	9262.11	9831.21
Q3U1Y4	16340.9	17023.2	18300.3	17629.9	18790.1	17801.2	14405.2	19878	17872.5
Q3U214	13466.2	10986	8877.98	11011.9	8803.81	9403.52	8208	10733.4	7980.87
Q3U2A8	8902.36	8210.18	6327.05	9422.78	8121.62	7100.68	13742.3	7257.9	5627.16
Q3U2E2	4421.14	5092.08	4872.59	3716.27	4167.73	6110.49	5563.65	4557.76	5272.52
Q3U2P1	4748.72	4235.55	4785.03	3626.52	3662.99	4727.2	8703.68	4714.09	5667.43
Q3U2S4	1947.51	718,8932495117188	2135,937255859375	1320.83	1289,5343017578125	1785.39	3,420940399169922	1542,9786376953125	3732.56
Q3U2S8	10412.7	9634.56	9055.55	12544.9	12629.1	9788.32	10656.7	11281.7	6751.86
Q3U308	9926.82	9797.27	10527.2	9405.88	10538.6	11251.8	10400	9223.22	9151.3
Q3U319	22925.4	23131.4	24024.1	23674.7	23906.6	22512.8	25001.1	23606.9	22906.1
Q3U3D7	1617,8182373046875	1451,4266357421875	1468,4429931640625	1665,455810546875	1605,3226318359375	1208.11	1952,088623046875	1910,6314697265625	1707.74
Q3U3I9	1484,9967041015625	1420,1776123046875	1710,9954833984375	2135,529052734375	2538,234619140625	1288,4520263671875	1088.76	1124,6427001953125	1030,394775390625
Q3U3Q1	2526.35	1876,8131103515625	1931,522705078125	2467,538818359375	3017.31	2319.06	1599,2962646484375	3140.56	2046,530029296875
Q3U3R4	5249.81	4870.29	3689,084716796875	4960.11	6867.87	3728,069091796875	4377.51	5552.93	3097.02
Q3U3W5	3125,884033203125	2591,637451171875	2783.56	3016,206787109375	2851,431396484375	2908.64	NaN	3347.42	2647.23
Q3U487	7126.17	8487.74	7064.56	7810.16	8852.28	7046.55	7177.2	8537.53	7445.61
Q3U5C8	2824,584716796875	2105.29	NaN	1222.99	NaN	NaN	17263.9	2373,459716796875	NaN
Q3U5F4	8199.91	4750.03	7285.31	7106.43	5951.64	6905.57	6819.11	4522.65	8535.79
Q3U5Q7	36985	33419.9	32350.2	34770.8	31801.4	28494.6	24193.4	34090.8	29406.1
Q3U6N9	8045.65	9665.77	10740.5	8240.87	8582.75	9917.46	9000.95	9838.89	10230.7
Q3U7R1	349928	307102	277837	364302	395175	318216	247359	362094	302189
Q3U7U3	2041.22	2026,771728515625	1749,957763671875	1804,774169921875	1630,2352294921875	1530,9969482421875	996,7332153320312	1848,4405517578125	1626.7
Q3U821	10500.3	9392.65	9373.49	9868.87	8873.74	10498.2	10362.6	8765.68	10391.3
Q3U829	5291.55	5364.87	4966.75	4472.38	4568.9	4483.54	1937,794677734375	5038.41	5199.65
Q3U9G9	646658	612835	508864	686956	705832	562727	538507	643958	499214
Q3UA06	18300.2	11754.7	10847.9	10683.1	11253.6	9284.79	16677.7	12857.9	14185.9
Q3UA16	2239.73	3261,298583984375	2532.56	3055.7	2773.31	2774,665283203125	2723,966064453125	3374,555908203125	4881.89
Q3UA37	13250	13017.5	12173.2	13357	12425.6	12652.8	14591.9	13450.1	12867.4
Q3UB74	15113.6	14895.2	22164.9	21601.1	17414.5	15691.5	24392	16555.9	14764.3
Q3UBX0	22666.9	23181.9	18707.8	26149.4	25779.6	24042.9	33252.1	21898.9	16180.3
Q3UBZ5	20122.7	15992.5	19742.2	16179.3	17291.8	17341.4	13978	15830.6	18921.7
Q3UCQ1	15275	16735.8	21875.5	15330.2	14741.4	20436.1	19339.8	16520.1	19368.6
Q3UCV8	36064.5	29309.4	18230.4	32505.1	28637.8	28525.3	26695.6	31900.1	31542.4
Q3UDE2	17449.5	18297.7	21903.1	15761.5	17971	17681.9	23543.8	20375.6	21020.2
Q3UDK1	5169.25	6471.14	8531.85	5078.36	4662.47	6667.53	6481.72	6135.39	7846.46
Q3UDP0	10772.6	7445.77	7650.61	9326.35	9573.49	8116.42	11056.5	8235.75	7527.43
Q3UDR8	17232.6	19098.5	22838.8	18017.3	21195.5	22858.5	30914.2	23338.3	21150.9
Q3UDW8	3987,596923828125	4745.58	3594.55	4130.47	5045.43	3868.92	5138.28	3567.42	2731,797119140625
Q3UE31	3251.21	3345,335693359375	3328,504638671875	3925.84	3383,033935546875	3540,954345703125	3445,166259765625	3485,191162109375	3508.2
Q3UE37	46836.7	46832.9	47954.2	48920.7	46817.3	45440.5	54175.3	47412.9	53752.8
Q3UEB3	40066.5	39916.3	44433.4	40049.6	37064.8	43512	34865.3	38103.9	49456.3
Q3UFB2	9799.86	9328.86	15903	10689.3	9552.56	17015.1	11983.4	12263.3	19956.8
Q3UFK8	4721.58	3529.31	2900,292724609375	4127.73	3732.24	3183,787841796875	4013	3143.88	3034.59
Q3UFM5	11342	10124.3	14047.5	9366.66	10539.2	12585.8	9894.03	10438.5	12790.3
Q3UFS0	3275,910888671875	4285.94	4246.05	3999.35	4320.71	4097.55	4146.28	2274,838134765625	2547.89
Q3UFS4	447,1556396484375	900,4918823242188	1569.97	940,0711059570312	888,4465942382812	1392,1839599609375	668,8509521484375	1077.27	1259,071533203125
Q3UFY7	11025.4	10647.4	11837.9	10696.3	10660.1	10679.6	8360.2	10449	12305.4
Q3UFY8	4294.96	2128.41	3290,480712890625	4193.14	3436.33	3055.37	NaN	2892,534912109375	4990.49
Q3UG98	8340.53	5907.66	4252.31	5498.15	4325.33	NaN	8991.05	3827.38	3421,620849609375
Q3UGC7;Q66JS6	NaN	NaN	NaN	NaN	NaN	NaN	NaN	NaN	NaN
Q3UGP8	2441.41	345,84185791015625	994.396	2026,2708740234375	3190	594,1544189453125	2152.81	769,8869018554688	1359,336181640625
Q3UGR5	3507,618896484375	3178,327392578125	2803.42	2847,794189453125	1939,614013671875	3344,499755859375	4212.27	2084,026611328125	3173.26
Q3UH06	1510.49	NaN	1716.7	1312,567138671875	1920.32	1806.69	2132,851318359375	2119.88	2395.9
Q3UH60	36737.2	32301.8	26568.3	33107.5	33601.8	27977.6	30276.9	32118.9	26465.2
Q3UH93	2840.24	1844,986572265625	2844,845458984375	2650,434814453125	1510.9	3174.16	NaN	2051,903564453125	3655.51
Q3UHA3	3589,339599609375	4014,697509765625	4070.06	3544.63	3909.36	2958,497314453125	4537.04	3035,281494140625	3488.61
Q3UHB1	13647.3	17630.5	15478.2	14654.3	15763.3	17067.4	NaN	15128.6	14470.9
Q3UHC2	2901.33	2695.08	3022,070556640625	3490.52	3178,431884765625	2991.75	3767,257568359375	3548,443603515625	3511,459716796875
Q3UHD6	37811.7	36890.3	39241.8	33662.8	34481.1	33953.9	35846.4	35135.4	35449.4
Q3UHD9	5298.83	5715.73	4942.21	6828.87	6866.02	5092.18	2219.1	6128.02	5269.96
Q3UHF7	5266.19	4422.77	4038,125244140625	5190.74	5607.83	4471.86	3440,190673828125	4476.58	4216.57
Q3UHH1	2676.9	2407,181396484375	3712.93	2096.73	3415,575927734375	2471,610595703125	4314.37	2336.68	2320,707763671875
Q3UHJ0	3235,295166015625	3440,344970703125	3412,771240234375	4494.93	4620.79	3880.13	2757.93	4765.79	3849.21
Q3UHN9	3373.57	2590.23	2629,786865234375	3513.3	4062,510009765625	3239.46	4048.69	3790.54	3180.03
Q3UHX0	8917.87	7522.5	10412.6	9256.22	8136.57	10054.7	8001.08	8358.47	11100.6
Q3UHX2	30767.4	27858.7	36266.1	27476.8	26265.8	32811.2	29385.4	29546.7	38054.1
Q3UHX9	20829.9	19259.5	24890.4	21868.1	19595.7	20228.2	19438.3	19082.9	24447
Q3UI43	26781.2	29125.4	27958.2	27293.2	27281.6	24663.4	27890.7	28330.2	26548.8
Q3UIA2	105955	95987.8	91723.1	99175.6	111939	96025.1	68314	93210.8	93900.4
Q3UIK4	4202.33	3767.1	2887.73	2650.82	3674,311279296875	3116.44	3601.74	2902,845458984375	3185.31
Q3UIL6	965,7459716796875	1316,9188232421875	NaN	1090.28	212,49383544921875	NaN	13899.5	661,9034423828125	NaN
Q3UIR3	10074.7	7610.63	8820.18	10616.9	8922.44	6780.54	10085.3	6952.18	6974.21
Q3UIU2	119966	137533	118596	137252	143405	131170	122399	138709	111305
Q3UJB0	105058	110238	126580	105149	108636	124013	96034	107076	132216
Q3UJB9	32058.9	31373	29553.1	30320.9	31051.5	29868.1	31085.8	32509.5	27830.9
Q3UJD6	14016.3	16332.2	19974	15459.4	14750	18707.5	20885.7	16411.7	17062.1
Q3UJU9	2529,278564453125	2665.79	2654.94	2301,471435546875	2604,671630859375	2710,788330078125	4963.26	2865.33	3363.63
Q3UKC1	13186	15008.1	13154.8	12779.6	12738.1	11390.2	14065	14934.9	14177.9
Q3UKJ7	69567.8	52886.2	65337.9	68814.1	66472.8	69093.3	60602.6	62376.3	73851.6
Q3UL36	42867.8	39920	47198	37590.9	37400.5	43647.7	34644.4	39423.9	47957.4
Q3ULD5	5916.41	5760.59	4342.49	6556.07	6910.39	4069.22	9499.72	5797.49	4209.07
Q3ULF4	8782.77	10813	9703.16	10920.9	11071.8	7414.23	15612	11520.9	8859.32
Q3ULJ0	151478	119450	85716.5	132613	131167	86631.9	102627	122094	80244.2
Q3ULW8	66724	59124.2	52930.9	65865.4	67293.4	57897.8	68628.8	63136.6	45940.1
Q3UM18	16295.1	18663.7	21532.1	16529	17790.9	19901.4	19160.4	19518.8	23507.7
Q3UM29	11988.5	8568.88	10459	11605.8	11346.8	10416.3	19987.6	11110	9136.78
Q3UM45	47658.6	46148.5	54390.4	50154.4	49977.9	46685.3	47935	48716.1	61343.7
Q3UMB9	11111	9626.5	9774.94	9728.17	10257.5	9688.75	11932.7	10207.2	8700.7
Q3UMC0	11393.3	9035.27	11135.5	10792	9913.5	11444.2	8972.54	10489.5	11359.6
Q3UMF0	16346.5	17717.9	19166.3	18959.8	17315.9	19431.5	16431.3	18753.8	18891.3
Q3UMM4	4541.14	5183.86	4682.04	4075.99	4952.37	4575.28	4293.99	5218.86	4342.64
Q3UMR0	1023,804443359375	1178,8797607421875	251,16400146484375	1050,2894287109375	334,2392272949219	912.918	1729.1	759,2031860351562	882,4966430664062
Q3UMR5	16457.6	23982.4	7975.06	17010.8	19832.8	9625.98	58172	20490.3	7292.03
Q3UMT1	8280.1	7529.13	7552.37	6638.22	7132	6424.47	9147.05	7584.45	7188.47
Q3UMU9	37761	38496.3	40754.8	37689.5	36184.2	39896.8	33734.2	36615.3	41280.4
Q3UMW7	2194.53	927,0474853515625	647,2728881835938	2143.2	1164.14	379,8287353515625	4199.62	597,0362548828125	1342,8760986328125
Q3UMY5	45687.5	42958.4	44532.4	47379.5	48239.4	46476.3	53929.5	46705.5	46432.5
Q3UN04	1238.41	1282,625244140625	675,5365600585938	1160,119384765625	1247,3751220703125	1052,4476318359375	1543,7664794921875	1046.19	931,6229248046875
Q3UNA4;Q9QZV9	NaN	NaN	NaN	NaN	NaN	NaN	NaN	NaN	NaN
Q3UNX5	NaN	NaN	NaN	NaN	NaN	NaN	11094.5	NaN	NaN
Q3UP24	6087.58	4556.99	3198,114990234375	4543.98	5224.42	349,71136474609375	4185.36	5281.32	2709.85
Q3UPF5	52659.6	62936.6	78121.7	59667.4	66986.6	75232.4	54211.2	67958.1	80405.9
Q3UPH1	15035.9	14823.1	11489.6	13899.5	13776	12345.7	13535.2	14659.7	14034.3
Q3UPH7	883,6981811523438	NaN	NaN	1400,8360595703125	NaN	NaN	6398.18	NaN	NaN
Q3UPL0	36810.1	33785.9	31316.3	35830.3	34807.4	33083.1	43380.4	34338.2	31674.4
Q3UPP8	2557.6	3768,665771484375	3319,159423828125	3507,134521484375	3342.47	3784.47	3360,256591796875	3841.55	3555,700439453125
Q3UQ28	3618,702880859375	2013,5697021484375	NaN	3732,816650390625	5442.39	NaN	14946.8	3005,466064453125	NaN
Q3UQ44	87376.7	80581.6	67706.8	90100.9	77718.5	47231.6	254828	76447.7	66992.1
Q3UQ84	23475	25151.7	20537.1	23824.8	25338	22160.4	29916.5	26148.7	19019.4
Q3UQA7	13777.9	11852.7	8484.82	14795.9	11231.8	9723.81	10627.9	12131.4	8102.38
Q3UQU0	4285.97	5200.56	3205.06	5506.79	5904.16	5211.24	3033,578857421875	4565.7	4855.64
Q3URD3	12965.9	12306.8	11506.5	13040.4	12338.2	11440.6	27643.7	11671.3	11312
Q3URE1	17133.8	16961.9	12926.3	16757.6	18496.7	14109.6	13891.6	16212.5	14848.4
Q3URQ0	6333.49	4673.02	6717.04	5489.04	6297.64	7076.54	6282.06	6151.96	6740.73
Q3URS9	5181.64	4498.88	3007.67	5282.5	4629.33	4273.21	5015.12	4567.64	3777.75
Q3US17	1895,796630859375	1836,021240234375	1536,4700927734375	2475.33	1845.16	2029,206787109375	758,8074951171875	1671.44	1931,4251708984375
Q3USH5	3746.09	3654,570556640625	3964,187744140625	3143.76	3476,527587890625	3843,369873046875	2935,465576171875	3858,349853515625	3918.58
Q3USJ8	13722.6	11448.6	11221	13057	13937.7	11363.4	9978.07	11255.8	11736.9
Q3UTJ2	3320.25	NaN	15144.2	6984.53	3814,917236328125	NaN	93207.4	NaN	NaN
Q3UTZ3	4271.39	3394.02	2530.52	4599.07	4255.03	3361.77	5514.28	3277.34	2706,180419921875
Q3UUJ4	13122.9	12013.4	14368.4	11016.8	10707.2	14686.2	14793	13429.9	13736.8
Q3UUQ7	9842.19	9886.3	4345.53	9441.06	11624.4	6937.77	19487.4	9710.81	4250.23
Q3UV17	112069	209201	194097	83743.8	137259	125325	88187.8	71029.4	119714
Q3UV70	2944,680908203125	2556,615478515625	2304.58	3564,287841796875	3926,964111328125	2395,376220703125	3741,020263671875	2972,078857421875	2412,980712890625
Q3UVG3	5327.18	4572.7	4277.05	5358.36	4605.68	3976,827880859375	8361.14	5355.87	3787,568115234375
Q3UVK0	29199.7	24858.6	22576.4	28526.4	33069	23415.8	31128.3	30070	21570.1
Q3UVL4	7527.56	4746.08	5128.92	6809.73	6481.08	5010.5	7174.04	6486.43	6073.34
Q3UW53	3210,575927734375	3865,405029296875	5063	3888.68	3148,965087890625	3670.23	4061,747314453125	4019.51	4089.96
Q3UXZ9	4444.37	3977,675048828125	3707,894775390625	4564.62	4811.14	3529.71	4434.11	3882,994873046875	3846,716064453125
Q3UYV9	29106	24735.8	23022	28084	28211.1	24905.8	25852	25211.6	26104.6
Q3UZ01	2852,258056640625	3253.14	4087,731689453125	3998.09	4139.9	4182.06	3595.56	3278.67	3447,847412109375
Q3UZ39	7535.24	7603.63	6278.21	7227.89	6804.21	6633.03	12279	6757.93	6845.09
Q3UZA1	22277	20482.3	19680.6	21217.3	19422.2	19050.5	17786.6	20100.5	21808.6
Q3V0C5	7153.75	8550.71	8419.92	8305.76	8004.66	9221	7731.16	8599.74	8282.04
Q3V0K9	1456,3209228515625	2561.67	NaN	1486,2899169921875	2617,927001953125	1406,5933837890625	29343.3	2918,925537109375	NaN
Q3V0Q1	1540,7386474609375	NaN	313,5324401855469	575.269	715,7940673828125	NaN	829,6715087890625	462,4496154785156	231,9989013671875
Q3V1L4	11268.9	12653	15129.1	10436.1	10868.5	12916.6	14843.8	13175.4	13439.5
Q3V1V3	4213.55	4263.19	6322.44	3738.75	3749.95	5907.6	3637.05	4761.65	6703.1
Q3V300	14009.1	17885.4	27846.3	14349.9	13304.1	22251.6	9736.52	19464.6	32248
Q3V384	2253.06	2370,476318359375	1866,118408203125	3091,878173828125	2525.02	2421.73	3115.65	2174.14	1691.4
Q3V3R1	167742	136714	147480	161739	166462	151968	157102	153521	159050
Q3V3V9	7890.09	7672.18	6629.85	7795.18	8237.37	6816.97	4858.94	7541.59	5790.39
Q45VN2	NaN	13023	NaN	NaN	11014.4	NaN	NaN	6190.59	NaN
Q497V5	19620.3	16799.9	17933.9	20658.3	21926	17520.1	20507.6	18258.7	16984.7
Q499X9	3060,015380859375	4006.12	3571.91	3509.39	4050.63	3569,417236328125	5579.92	3938.91	3725,888916015625
Q4FK66	11061.5	9599.01	9956.36	11713.3	12933.7	10440.2	4931.49	9635.99	10125.1
Q4FZC9	11643.3	11395.1	10306.9	13006.4	14082	12753	7939.57	11701.2	11540.8
Q4FZF3	14129.5	13452.7	15791.1	12729.3	12222.9	14983.6	11793.9	14022.2	16813.4
Q4G0F8	1353,911376953125	398,2515563964844	2713.94	1696,625244140625	3521,955322265625	6761.8	16,047250747680664	2371.1	2076.55
Q4JIM5	3456,394287109375	2085,033447265625	3136,197509765625	3686,976318359375	1848,866943359375	3459.86	6853.92	3710,486083984375	3842,531005859375
Q4KML4	3959,100341796875	3405.68	4004,785400390625	5284.19	4926.62	4178.06	1109,8365478515625	3673,063720703125	5270.88
Q4LDD4	36956.9	33394.9	26987.1	36902.2	35282.1	27995.2	29754.3	33936.3	24915.2
Q4PJX1	6261.81	5854.54	3454.04	7143.68	6887.78	5675.63	7660.56	7093.13	4578.25
Q4QQM4	84476.2	72661.7	54037.8	90683.4	96794.7	68726.4	80026.6	81329.8	48263.2
Q4QRL3	1879,824462890625	3726.85	4375.54	2401,167724609375	3762.26	4367.94	3641.66	4901.14	3517,873291015625
Q4QY64	1280,648681640625	1554.14	2261,746826171875	1342,9776611328125	825,4749145507812	1650,4090576171875	851,1405639648438	1334,4434814453125	2469,080810546875
Q4V9W2	22464.4	16676.5	18998.9	18667.1	20558.6	25266.5	25766.1	16724.2	21916.8
Q4VA36	4732.79	3199,695068359375	3542.46	3956.18	4051,597900390625	4410.76	2706,729736328125	3456.68	4920.41
Q4VA53	51937.3	43632.6	39780.3	49756.7	49445	42034.2	36364.6	52036.3	43144.2
Q4VAA2	81461.9	74823.4	120045	73150.6	68736.2	98744.1	90458.6	81025	118237
Q4VBD2	23699.2	18161.4	10219	20273.1	18282.8	15641.8	19272.3	20199.9	12190.5
Q4VBE8	43787.9	38898.1	33426.1	36224.5	37213.8	38598.1	44562.2	39123.1	39226.4
Q4VC33	2199,797607421875	1636,492919921875	2433.1	3263,562744140625	2654,053955078125	1971,207763671875	2433.26	2586,826904296875	3446.14
Q501J2	4819.44	7409.55	6614.17	6755.31	7471.44	5503.64	4529.5	6463.52	8321.72
Q501J6	120809	107556	102811	113920	115777	106438	105001	113377	104464
Q505B7	20484	22543.1	24686.2	21541.7	22357.7	20708.3	18873.5	18747.1	24060.9
Q505D1	1594.19	1877,618408203125	1517,9957275390625	2176.98	1910,3282470703125	1824,4779052734375	3362.23	1480.36	2285,553955078125
Q505D7	12213.9	9105.58	7437.99	10839.9	11281.5	9441.95	12693.2	10735.4	7863.34
Q505F5	77164.4	76290.8	75266.7	75285.8	71510.9	73192.4	75881.8	75349.3	79285.2
Q52KI8	34118.3	40069.9	33019.5	35248.6	41476.8	34668.9	37134.6	37883.7	25876
Q566J8	2309.46	1691.89	949.465	2308,757568359375	1342,5963134765625	1220,6080322265625	3169,252197265625	1053,8470458984375	1012.14
Q569Z5	103430	78383.3	80492.1	93879.6	93041.9	86038.4	80094.6	91545.9	93506.4
Q569Z6	140262	144611	154520	133541	144468	152262	128473	146791	147413
Q56A08	15012.3	9962.47	12945	14633.6	13853.4	13412.5	10962.6	14153.5	16293.9
Q571G4	2965.96	2059.34	4021.58	2416.18	2723.71	2215.13	2580,894287109375	2943,639404296875	2745,214111328125
Q571H0	9086.75	8688.78	10949.6	9101.92	8476.01	10117.3	9942.54	9253.34	10565.9
Q571I4	1765,3040771484375	1639.36	2626.61	1992.54	1611,679443359375	2008,509033203125	2038,4385986328125	1542,616943359375	2085,747314453125
Q571I9	64981.5	69800	73614.3	61250.8	67571.3	68190.3	70294.3	67981.7	66979.3
Q58A65	12656.1	8911.22	9260.75	9657.97	8998.24	8211.32	12568.2	8634.05	8270.3
Q59J78	11065	9007.19	11807.1	11039.9	10465.9	12444.2	7892.59	12221.5	12198.4
Q5BLK4	12172.1	11489	10728	11373.3	10855.3	10073.7	15517.1	11215.1	9156.75
Q5DTM8	18217.2	18598.3	18000.8	18857	18513.1	17940.5	18702.6	18990	17347.9
Q5DTT3	1938.46	1954,854248046875	2325.83	1737,8262939453125	2898.12	2558.09	1930,8094482421875	1737,0718994140625	2770,473388671875
Q5DU37	3584,298583984375	2888,218505859375	2292,105712890625	3961.73	3498,462158203125	2298.19	64,70022583007812	3158,817626953125	2468,436279296875
Q5DU57	3176.01	2970.03	4060.95	4475.35	4779.36	3505.82	2970.35	2660.03	3120.35
Q5DW34	4837.37	5471.27	6263.57	4838.2	5538.51	5104.62	3818.23	5730.15	6034.3
Q5EBH1	3409,183837890625	5188.08	4258.17	3870,211669921875	4339.04	2513.91	2949,145751953125	3662,216552734375	4072,651611328125
Q5EG47	27670.3	28231.5	21359.8	26523.1	28025.6	24040.1	32532.1	26275.4	23394.3
Q5F2E7	4105.4	5329.36	9149.46	4282.87	4356.72	7287.02	7112.86	6057.38	10474.9
Q5FWK3	62171.7	60249.1	49836	60082.1	65399.8	49741.5	91787	63341.4	49206.7
Q5H8C4	7812.9	8169.53	6930.37	7493.87	6688.25	5221.64	10954.1	8548.79	7743.45
Q5HZI9	3304,605712890625	2569,544677734375	2236.21	3358,852294921875	3169.3	2297,218017578125	3617.71	3429,756591796875	2619,916259765625
Q5HZJ0	4637.44	2619.41	2641,303955078125	3042.4	2930,325927734375	2288.07	3418.28	2048.97	2724,019287109375
Q5IRJ6	3532,160400390625	2778,833740234375	1225,7613525390625	2583.84	1947,907958984375	882,7343139648438	5778.01	2419,886474609375	NaN
Q5KU39	11748.2	9496.07	8781.62	10957.8	10742.4	9755.1	11315.2	10032.3	8779.45
Q5M8N0	4832.39	4591.87	4030,136474609375	5379.39	4472.65	3621.85	6264.63	4163.67	3410,736572265625
Q5M8N4	4508.36	4851.99	3089,619873046875	4665.77	4883.28	3975.21	5862.58	4960.48	3344,213134765625
Q5NBX1	NaN	7210.66	NaN	NaN	NaN	757.621	21383.8	6425.33	2320,223876953125
Q5NBY9	1848,7635498046875	2055.37	1925,5201416015625	2266,300048828125	2007,004638671875	2588,578369140625	2763,152587890625	1619.75	2225.14
Q5NC05	3283.69	3720.93	5100.91	2952.19	3384.14	4428.91	2997,018798828125	4312.42	6401.65
Q5NCF2	18344.3	20617	18139.2	19143.5	22138.4	18415.2	19399.9	17653.1	14302.7
Q5NCI0	2640,294677734375	2489,970947265625	3070.44	2763,917724609375	2819,877197265625	2877,080810546875	1276,4276123046875	3016.96	2830.19
Q5NCP0	20767.2	2776.94	642,0694580078125	16950.1	2176,418212890625	1565,0035400390625	2960.31	2541.13	1389,508544921875
Q5NCR9	3520,719482421875	4331.17	5371.51	4516.74	3517.14	4204.42	2654.67	3809.01	4460.36
Q5ND34	18561.7	18577.1	15521.3	18652.5	20910.9	15016.8	17498.6	17861.6	13463.3
Q5ND52	17839.5	17088.9	19885.6	14180	13768	17646.6	22561.9	17084	19500.6
Q5PSV9	7048.87	7976.92	9921.69	8744.51	10542.8	9501.34	6583.62	9537.02	9206.6
Q5RJG1	9009.94	7732.39	9537.65	8596.3	8771.63	9774.25	7304.8	7877.25	11341.4
Q5RJH6	7975.25	8559.74	9003.07	8042.24	7356.68	7736.33	8294.33	8568.61	8715.6
Q5RKZ7	4791.83	3554.58	1838,5692138671875	3252,193115234375	4278.8	NaN	1687,5589599609375	3880,267333984375	858,7628173828125
Q5S006	8306.44	6977.14	6915.59	6986.9	6934.66	7176.31	4839.76	7307.72	5956.15
Q5SF07	1560,9417724609375	1874,393798828125	NaN	1458.58	1051,1195068359375	NaN	17490.6	1495,650634765625	NaN
Q5SFM8	35719.8	35379.4	38356	34842.3	33329.1	34695.2	30552.3	36882.3	41960.8
Q5SQF8	6192.35	5414.6	9856.95	10547.5	11526.9	9132.64	2948,474853515625	11066.3	7474.67
Q5SQX6	170698	135895	142716	150213	152630	131459	122981	160222	128065
Q5SRY7	8886.58	6739.19	6772.95	6210.13	6502.12	5998.7	6269.27	6759.51	5113.73
Q5SS80	837.604	NaN	515,8576049804688	235,4009246826172	423,8094787597656	565,5123901367188	1452,1153564453125	512,8219604492188	853.934
Q5SSH7	3731.99	3683.79	3817,036376953125	3884,942626953125	4551.98	3780.61	3303,257568359375	4478.77	4188.06
Q5SSI6	65248.1	50423.7	59742.7	53115.8	54555.9	62070.4	57061.2	51275.4	62071.3
Q5SSL4	4132.58	3461.7	3503.8	7754.34	5219.69	4751.77	5150.87	5667.78	3854.65
Q5SSW2	14782	12383.2	10608.7	10038	10830.1	7335.7	17900.9	11604.2	11277.1
Q5SU73	9297.96	10169.9	12011.9	10648	11840.5	12448.9	9574.04	9870.89	11875
Q5SUA5	215599	174404	146122	219660	230490	181614	141539	193375	165017
Q5SUC9	9591.36	8770.62	9002.51	8553.61	9869.63	8410.88	11054.6	8795.27	10009.7
Q5SUF2	13657.9	15618.4	15056.2	14596.2	15045.6	15264.8	12496.3	14904.4	15807.6
Q5SUQ9	6148.66	4792.57	4524.82	6250.5	5766.66	4567.02	6861.23	4221.73	4705.86
Q5SUR0	154465	157666	199000	159810	162109	189713	160599	162912	207094
Q5SV85	9258	9698.82	10077	10060.6	8911.91	8924.53	7501.72	8876.39	9471.04
Q5SVQ0	11447.4	13727.7	15457.1	13557.6	16192.3	15427.9	13157.2	14876.7	12774.1
Q5SVR0	4671.48	3614,258056640625	2724,560791015625	4376.67	3790.47	2604,549560546875	4402.32	3911,456298828125	2782,122314453125
Q5SW19	49990.7	50390.3	69879.6	43843.6	44606	64503.1	60896	49811.9	78356.5
Q5SW75	8747.65	9165.56	8915.5	8852.49	8272.66	8061.39	8046.49	9274.31	9066.59
Q5SWD9	28123.6	26336.5	32617.3	27850.7	27050.8	30173.6	23788.9	29467.4	34792.1
Q5SWT3	3745.79	1945.9	NaN	2578.88	2472,939208984375	1788,0264892578125	7740.52	2933,446044921875	1310.54
Q5SWU9	27701.6	29222.7	33341.6	26332.6	27292.5	28391.9	32150.2	31909.3	35585.8
Q5SWW4	6170.41	6532.11	6596.72	6661.75	6350.68	5906.47	6500.91	6642.4	6557.07
Q5SWY7	NaN	NaN	NaN	843.362	NaN	NaN	2225,378662109375	NaN	NaN
Q5SXY1	NaN	NaN	NaN	NaN	5600.48	NaN	20512.5	768,1697387695312	NaN
Q5SYD0	16372	24684.7	6710.09	14416.9	12742.2	2794,335205078125	123721	18388.3	4529.18
Q5SYH2	12566.7	11213.9	12761.5	11348.7	10276.5	12569.9	15631.3	12151.7	12119.5
Q5SYL3	3796,243896484375	2553,841064453125	2191.2	6050.3	3472,346435546875	3763.52	2350.48	2107.93	2720,221435546875
Q5U3K5	1696.2	1248,4566650390625	2048,157470703125	1167.19	1185,1409912109375	1212,1385498046875	1879,5284423828125	1512,7606201171875	1395,2691650390625
Q5U430	2208.6	1705,1947021484375	3385.82	2851,980712890625	3097,996337890625	2976,507568359375	478,8913879394531	3740.23	2963,809326171875
Q5U458	37088.9	35720.8	31050.6	33531.6	32516.1	29566.3	45612.9	32755.3	29813.7
Q5U4C3	2686,236083984375	3056.63	4424.67	3445,553466796875	3137.01	3391.8	3727,304443359375	3522,880126953125	3660.93
Q5U4D9	9529.42	5878.65	8515.36	9228.91	11906.7	9457.49	7579.36	9490.48	11285.8
Q5U5Q9	7931.23	8229.9	7572.99	8864.93	8184.07	7125.25	8294.97	6693.25	8280.86
Q5UAK0	6735.76	6122.12	6177.55	6770.89	6039.56	5427.99	4228.8	6828.86	5807.07
Q5XFZ0	4016,577880859375	3078,401123046875	3430.19	3821.11	2758,276123046875	3349.97	2965.74	2270,669189453125	3712.91
Q5XG71	25344.1	23166	27649.8	23671.1	22669.2	25763.3	25906.1	25232.2	28877.6
Q5XG73	3284.46	3915,367431640625	1192.46	2773,139892578125	2567.19	2107,477294921875	9845.15	2854,958251953125	1754.49
Q5XJE5	12668.5	12825	14197.5	13696.9	14128.6	13330.9	10729.1	12608.3	14496
Q5XJY4	6236.27	5721.79	5257.02	5119.78	3161.77	5492.96	9014.62	3540,215576171875	5461.69
Q5XJY5	135535	138569	138078	130872	135406	134660	174528	134027	148897
Q5XKN4	2350.77	1742,6854248046875	1214,2774658203125	2337,127685546875	2935,555908203125	1794.56	2841,330322265625	2306.02	1474,8238525390625
Q5Y5T1	9872.33	11278.9	10159.8	9836.6	11671.8	9421.11	12020.7	10610.9	9839.26
Q5Y5T2	3060.81	4239.8	3557,188720703125	3506,898681640625	4090,197021484375	2846.99	2110.58	4823.4	3210,546630859375
Q60520	72306.2	63347.6	61690	71122.3	72689.6	66972.5	66885.1	71321.9	62053.7
Q60591	3870,462646484375	5039.84	5491.25	5981.33	6081	6180.42	4368.29	5528.26	4721.36
Q60596	36220	39193	36142	33541.1	35671.6	35047.8	33051.2	37912.4	34335
Q60597	326503	251252	219845	274764	275995	224602	256505	269532	226876
Q60598	NaN	NaN	NaN	1216.61	98,04024505615234	33,171871185302734	42675.7	1339,976806640625	NaN
Q60605	114703	91741.4	99569.9	109860	99996	82323.6	54306.4	45371.6	118950
Q60611	8075.36	4855.62	3172.2	7020.12	4890.98	3020,786865234375	6150.13	4316.27	2529,451416015625
Q60631	352130	303995	332649	345233	332351	304768	258522	311774	324579
Q60634	6842.31	6350.59	8228.87	6512.59	6461.64	5402.69	9739.64	5523.82	3746.65
Q60648	11759	15042.1	19589.7	14878.5	18710.6	17785.4	8049.53	14736.3	19778.5
Q60649	7402.02	8972.3	10780.6	7042.96	7466.39	7331.18	8308.2	8788.09	11474.3
Q60664	26223.4	22397	18969.9	24460.9	24901.9	20250.4	13965.6	22835.7	18926.8
Q60668	385324	389237	376587	418790	406021	351796	235360	338141	418583
Q60675	NaN	NaN	NaN	NaN	NaN	NaN	18674.7	709.773	NaN
Q60676	44231.7	32579.3	45243.4	35951	35049.7	40364.7	43104.1	40325.5	45743.5
Q60680	3906,295166015625	2800,866943359375	3198,230712890625	4912.35	4080,576416015625	3284,444091796875	4264.53	3560.35	2997,230224609375
Q60692	181992	229672	292104	193787	197507	239077	276796	217432	273728
Q60710	528450	377637	343442	524812	539848	422376	319943	432776	394794
[truncated: 3,496 more rows]
